# Supplementary material for: Rauniticine-allo-oxindole B methanol monosolvate
Source: Acta Crystallogr Sect E Struct Rep Online. 2011 May 7;67(Pt 6):o1345. doi: 10.1107/S1600536811016710 (PMC3120594; doi:10.1107/S1600536811016710)
Supplement: Supplementary file 2 [file e-67-o1345-Isup2.hkl]

# 
# h,k,l, Fc-squared, Fo-squared, sigma(Fo-squared) and status flag 
# 
data_I
_shelx_title '  P21  1853 Friedel pairs merged' 
_shelx_refln_list_code          4 
_shelx_F_calc_maximum       92.70 
_exptl_crystal_F_000       412.00 
_reflns_d_resolution_high  0.7700 
 
loop_ 
 _symmetry_equiv_pos_as_xyz 
 'x, y, z' 
 '-x, y+1/2, -z' 
 
_cell_length_a     9.2330 
_cell_length_b     7.2110 
_cell_length_c    14.7678 
_cell_angle_alpha  90.000 
_cell_angle_beta   99.313 
_cell_angle_gamma  90.000 
 
_shelx_F_squared_multiplier     1.000 
 
loop_ 
 _refln_index_h 
 _refln_index_k 
 _refln_index_l 
 _refln_F_squared_calc 
 _refln_F_squared_meas 
 _refln_F_squared_sigma 
 _refln_observed_status 
   2   0   0        3.87        5.96      0.53 o 
   3   0   0        9.16       27.62      2.02 o 
   4   0   0        0.05       11.01      1.61 o 
   5   0   0       53.16       55.30      2.34 o 
   6   0   0       34.52       32.99      2.20 o 
   7   0   0        0.26       -1.31      0.87 o 
   8   0   0      362.20      334.27     18.49 o 
   9   0   0       88.77       86.57      4.49 o 
  10   0   0      332.22      362.14     11.57 o 
  11   0   0        5.12        5.18      3.24 o 
   1   1   0      821.79      771.79     11.83 o 
   2   1   0      746.24      721.10      7.32 o 
   3   1   0      193.86      190.52      2.23 o 
   4   1   0       39.38       35.75      0.98 o 
   5   1   0      127.03      137.39      2.14 o 
   6   1   0       87.82       87.14      1.87 o 
   7   1   0       45.94       46.94      1.43 o 
   8   1   0      258.45      251.74     10.11 o 
   9   1   0      379.07      368.50     10.86 o 
  10   1   0      175.34      187.15      8.65 o 
  11   1   0       39.21       46.98      4.36 o 
   0   2   0      597.54      593.62      9.00 o 
   1   2   0      329.41      310.87      4.99 o 
   2   2   0      896.41      883.23     16.55 o 
   3   2   0      443.34      436.18      7.55 o 
   4   2   0      509.10      553.09      8.62 o 
   5   2   0      314.79      322.75      5.18 o 
   6   2   0      327.20      334.88      4.75 o 
   7   2   0       94.80       99.57      2.69 o 
   8   2   0      141.23      130.38      3.42 o 
   9   2   0       35.49       38.55      3.95 o 
  10   2   0       56.76       48.66      7.98 o 
  11   2   0       21.26       21.27      3.33 o 
   1   3   0      144.62      147.26      3.47 o 
   2   3   0     1011.88     1043.22     11.82 o 
   3   3   0      579.56      570.49      9.09 o 
   4   3   0      268.97      285.78      6.45 o 
   5   3   0      314.43      304.14      5.76 o 
   6   3   0      114.32      110.62      4.25 o 
   7   3   0       62.30       66.61      2.99 o 
   8   3   0       10.94       11.68      1.55 o 
   9   3   0       67.22       77.23      6.07 o 
  10   3   0       10.69        6.57      4.03 o 
  11   3   0        0.66        0.39      2.81 o 
   0   4   0       25.51       25.16      2.38 o 
   1   4   0      612.30      680.83     10.92 o 
   2   4   0      190.65      211.37      5.03 o 
   3   4   0      334.78      372.34      7.58 o 
   4   4   0       83.74       85.23      3.87 o 
   5   4   0      128.39      125.18      5.50 o 
   6   4   0       72.59       63.03      3.80 o 
   7   4   0       29.91       36.11      3.42 o 
   8   4   0        9.40        8.71      1.83 o 
   9   4   0       18.14       29.40      3.98 o 
  10   4   0       12.53       12.69      2.86 o 
   1   5   0      127.10      129.96      4.18 o 
   2   5   0      142.84      148.77      5.49 o 
   3   5   0       46.13       43.23      4.64 o 
   4   5   0       94.88       91.60      5.12 o 
   5   5   0       29.14       28.98      3.11 o 
   6   5   0      307.47      307.67      9.73 o 
   7   5   0       69.38       68.74      4.69 o 
   8   5   0       23.41       22.66      3.34 o 
   9   5   0        7.98       15.71      3.29 o 
  10   5   0       22.27       26.89      6.84 o 
   0   6   0       31.04       27.95      3.77 o 
   1   6   0       21.31       18.72      2.40 o 
   2   6   0       25.67       28.53      2.60 o 
   3   6   0      146.48      139.59      6.22 o 
   4   6   0       69.37       62.63      3.87 o 
   5   6   0      134.42      127.65      6.61 o 
   6   6   0       27.56       33.17      3.56 o 
   7   6   0       54.39       53.16      4.42 o 
   8   6   0        1.62        2.63      2.22 o 
   1   7   0      605.95      609.21     15.24 o 
   2   7   0       55.31       54.24      4.21 o 
   3   7   0        0.38       -3.20      2.14 o 
   4   7   0       63.55       75.37      6.23 o 
   5   7   0        0.46       -0.46      1.84 o 
   6   7   0       29.84       32.15      3.75 o 
   7   7   0       16.90       21.79      3.97 o 
   0   8   0      125.43      121.82     12.52 o 
   1   8   0      134.73      136.00      9.34 o 
   2   8   0        2.29        1.42      1.52 o 
   3   8   0       17.46       25.78      4.91 o 
   4   8   0       11.75       13.14      3.08 o 
   5   8   0        4.33        6.06      2.49 o 
   1   9   0       32.30       26.40      6.73 o 
   2   9   0      141.58      145.41     16.60 o 
   3   9   0      175.31      198.74     19.54 o 
 -11   0   1        0.28       -1.16      1.98 o 
 -10   0   1        3.70        3.01      1.46 o 
  -9   0   1        2.63        2.75      0.98 o 
  -8   0   1       22.44       19.32      2.32 o 
  -7   0   1      208.41      204.20      5.76 o 
  -6   0   1      324.56      373.14      5.72 o 
  -5   0   1       29.78       22.57      1.23 o 
  -4   0   1       23.48       21.17      0.95 o 
  -3   0   1      292.13      312.33      3.47 o 
  -2   0   1      249.19      243.91      2.79 o 
  -1   0   1        3.47        3.67      0.52 o 
   1   0   1        0.94        1.19      0.35 o 
   2   0   1     3781.06     3515.69     26.43 o 
   3   0   1     1440.78     1423.79     12.42 o 
   4   0   1        2.94        9.71      1.07 o 
   5   0   1      215.06      203.91      4.68 o 
   6   0   1       18.18       21.36      1.68 o 
   7   0   1        8.95        8.55      1.35 o 
   8   0   1       74.33       67.63      3.62 o 
   9   0   1      261.13      257.40     14.46 o 
  10   0   1       19.75       17.93      3.19 o 
  11   0   1        9.53        6.99      3.75 o 
 -11   1   1       52.44       51.13      4.71 o 
 -10   1   1       35.25       28.68      3.37 o 
  -9   1   1       73.78       76.71      3.75 o 
  -8   1   1      244.55      234.29      6.19 o 
  -7   1   1       32.19       29.31      1.31 o 
  -6   1   1      193.95      196.38      2.97 o 
  -5   1   1      107.81      107.04      2.12 o 
  -4   1   1     1312.38     1372.35      8.21 o 
  -3   1   1       49.71       36.05      0.95 o 
  -2   1   1      201.79      197.15      2.66 o 
  -1   1   1     1275.03     1185.46     22.98 o 
   0   1   1     3968.81     3814.39     27.06 o 
   1   1   1     2145.20     2077.31     17.47 o 
   2   1   1      113.07      103.82      2.61 o 
   3   1   1      313.37      312.30      3.67 o 
   4   1   1      234.65      240.02      2.89 o 
   5   1   1      181.35      169.59      3.78 o 
   6   1   1       26.31       28.52      1.22 o 
   7   1   1      107.64      103.24      3.35 o 
   8   1   1       85.48       76.39      2.78 o 
   9   1   1        5.00        2.79      1.49 o 
  10   1   1       13.66       14.26      4.87 o 
  11   1   1        7.33        5.66      1.68 o 
 -11   2   1       33.08       28.53      3.78 o 
 -10   2   1       80.91       87.95      7.40 o 
  -9   2   1       22.12       21.59      4.70 o 
  -8   2   1      233.29      201.07      7.58 o 
  -7   2   1      341.30      333.84      4.81 o 
  -6   2   1      179.53      171.97      2.90 o 
  -5   2   1      382.36      395.73      5.62 o 
  -4   2   1       51.50       44.84      1.79 o 
  -3   2   1      594.60      625.15     11.05 o 
  -2   2   1      174.85      156.61      4.46 o 
  -1   2   1     1140.74     1096.96     11.26 o 
   0   2   1      642.89      606.18      7.05 o 
   1   2   1     1723.73     1699.63     15.54 o 
   2   2   1      291.28      293.76      4.55 o 
   3   2   1       70.22       66.57      3.03 o 
   4   2   1       83.29       82.46      2.90 o 
   5   2   1      861.77      879.87      9.50 o 
   6   2   1      132.33      148.37      2.89 o 
   7   2   1      390.71      389.44      5.75 o 
   8   2   1      450.05      412.77     13.09 o 
   9   2   1      190.83      183.79     13.92 o 
  10   2   1      207.83      207.36      9.78 o 
  11   2   1       27.57       26.70      3.27 o 
 -11   3   1       14.60       16.40      3.15 o 
 -10   3   1       26.28       29.91      4.68 o 
  -9   3   1      241.96      243.14     12.67 o 
  -8   3   1       25.70       26.17      1.91 o 
  -7   3   1        5.36        2.71      1.63 o 
  -6   3   1      124.96      118.25      5.62 o 
  -5   3   1      219.13      213.82      4.50 o 
  -4   3   1      658.95      678.72     10.11 o 
  -3   3   1      710.30      733.80     12.28 o 
  -2   3   1     1335.21     1413.05     18.02 o 
  -1   3   1      613.64      635.76      8.12 o 
   0   3   1      606.64      623.76      8.47 o 
   1   3   1       29.46       32.80      1.72 o 
   2   3   1      530.20      564.34      8.80 o 
   3   3   1      927.25     1019.08     12.95 o 
   4   3   1       69.24       80.64      3.48 o 
   5   3   1       97.13       93.63      3.63 o 
   6   3   1      265.23      256.28      6.68 o 
   7   3   1      143.49      137.69      6.54 o 
   8   3   1      150.25      155.94      4.42 o 
   9   3   1       54.45       58.52      8.97 o 
  10   3   1        2.82        2.37      1.56 o 
  11   3   1       32.65       32.90      6.97 o 
 -10   4   1       15.92       11.60      3.81 o 
  -9   4   1      119.35      128.79      8.27 o 
  -8   4   1       19.97       18.05      2.70 o 
  -7   4   1      138.42      131.04      5.00 o 
  -6   4   1       40.40       40.58      2.78 o 
  -5   4   1       84.22       80.98      3.46 o 
  -4   4   1      205.46      217.32      6.18 o 
  -3   4   1      511.93      535.44      9.69 o 
  -2   4   1      633.81      695.72     13.30 o 
  -1   4   1      106.62      106.02      4.13 o 
   0   4   1      520.69      556.15      8.19 o 
   1   4   1      437.10      462.98      7.31 o 
   2   4   1      502.18      520.76     12.31 o 
   3   4   1      279.10      263.40      5.95 o 
   4   4   1      129.76      132.50      5.00 o 
   5   4   1       56.96       58.00      3.88 o 
   6   4   1      445.53      439.20     11.10 o 
   7   4   1      103.18      102.60      4.13 o 
   8   4   1       41.21       37.64      3.53 o 
   9   4   1       20.97       24.19      2.93 o 
  10   4   1       53.66       64.50      6.11 o 
 -10   5   1       11.06        8.14      4.21 o 
  -9   5   1       24.55       32.85      4.54 o 
  -8   5   1       51.63       53.07      7.10 o 
  -7   5   1        2.05       -0.32      1.66 o 
  -6   5   1      162.92      175.14      7.12 o 
  -5   5   1      242.77      229.95      8.52 o 
  -4   5   1        2.94        3.27      1.44 o 
  -3   5   1      305.63      309.85     16.85 o 
  -2   5   1       55.39       56.77      2.95 o 
  -1   5   1        2.83        1.75      0.60 o 
   0   5   1       14.87       15.67      1.50 o 
   1   5   1        8.64        7.06      0.94 o 
   2   5   1        8.09        4.61      0.88 o 
   3   5   1      152.61      151.38      6.42 o 
   4   5   1      264.42      252.47      8.56 o 
   5   5   1      141.89      126.14      6.19 o 
   6   5   1      561.35      541.67     13.33 o 
   7   5   1       11.15       16.46      2.44 o 
   8   5   1       10.71       10.16      2.05 o 
   9   5   1       15.53       17.05      6.62 o 
  -9   6   1      166.04      191.53     18.38 o 
  -8   6   1       24.14       22.35      3.64 o 
  -7   6   1        6.05        5.31      1.61 o 
  -6   6   1       67.31       74.63      5.07 o 
  -5   6   1       23.49       21.98      3.23 o 
  -4   6   1       30.94       36.39      2.95 o 
  -3   6   1      148.19      136.05      6.42 o 
  -2   6   1      228.69      212.97      7.70 o 
  -1   6   1       61.83       61.95      4.34 o 
   0   6   1      383.66      369.21      9.63 o 
   1   6   1      310.43      295.91      8.38 o 
   2   6   1       19.90       19.65      2.05 o 
   3   6   1       53.18       59.24      3.04 o 
   4   6   1       45.29       42.57      3.88 o 
   5   6   1       29.26       44.10     10.02 o 
   6   6   1       63.54       71.39      6.44 o 
   7   6   1       49.76       55.59      4.60 o 
   8   6   1       58.28       62.08      6.33 o 
  -7   7   1       22.39       17.29      4.52 o 
  -6   7   1        9.78        7.10      1.98 o 
  -5   7   1        1.59        3.43      1.54 o 
  -4   7   1       58.98       58.12      7.02 o 
  -3   7   1      101.26       88.88      6.55 o 
  -2   7   1      150.91      155.35      7.12 o 
  -1   7   1        2.40       -0.12      2.96 o 
   0   7   1      245.25      247.91     11.89 o 
   1   7   1      262.33      261.16      9.72 o 
   2   7   1       90.98       76.24      6.29 o 
   3   7   1       71.99       80.79      5.37 o 
   4   7   1       32.32       32.57      4.27 o 
   5   7   1        0.10       -0.27      1.77 o 
   6   7   1       24.91       34.06      3.80 o 
   7   7   1        9.68        8.15      2.70 o 
  -5   8   1       23.01       23.37      3.95 o 
  -4   8   1       27.60       26.12      5.04 o 
  -3   8   1        1.03       -1.94      2.76 o 
  -2   8   1       34.76       33.82      4.64 o 
  -1   8   1       73.72       69.84      6.74 o 
   0   8   1      104.23      113.63      8.63 o 
   1   8   1        8.04        4.02      2.50 o 
   2   8   1       49.98       48.75      4.67 o 
   3   8   1       55.12       58.95      7.35 o 
   4   8   1       15.70       10.18      2.71 o 
   5   8   1       39.98       36.26      7.67 o 
  -3   9   1       15.70       10.80      4.89 o 
  -2   9   1        8.54        0.02      3.11 o 
  -1   9   1       38.94       35.17      7.40 o 
   0   9   1       44.59       40.05      5.55 o 
   1   9   1       36.28       41.19     10.04 o 
   2   9   1        9.55        8.31      3.05 o 
   3   9   1        6.22       10.22      5.42 o 
 -11   0   2        2.10        0.12      1.74 o 
 -10   0   2       16.41       14.80      2.39 o 
  -9   0   2       54.73       58.73      3.50 o 
  -8   0   2      256.74      244.26     11.13 o 
  -7   0   2        3.84        3.17      0.74 o 
  -6   0   2        0.04       -0.04      0.48 o 
  -5   0   2        4.03        6.49      0.70 o 
  -4   0   2      133.35      140.12      3.04 o 
  -3   0   2     2480.24     2318.15     17.17 o 
  -2   0   2     3830.10     3543.20     26.77 o 
  -1   0   2     8493.26     7758.66    105.48 o 
   0   0   2      320.62      319.16      5.47 o 
   1   0   2     7969.47     7480.58     38.23 o 
   2   0   2     1124.60     1052.04     12.54 o 
   3   0   2      430.87      395.27      5.31 o 
   4   0   2        0.02        0.55      0.42 o 
   5   0   2      109.06      110.75      3.91 o 
   6   0   2        6.50        4.38      1.02 o 
   7   0   2      268.22      233.18      5.61 o 
   8   0   2        9.49        5.85      1.53 o 
   9   0   2      653.57      682.57     16.02 o 
  10   0   2        6.29        7.56      2.65 o 
  11   0   2       15.37        5.21      3.90 o 
 -11   1   2       36.78       32.24      3.70 o 
 -10   1   2        1.64       -0.98      1.55 o 
  -9   1   2      208.04      198.71      5.61 o 
  -8   1   2      182.48      162.52      5.14 o 
  -7   1   2      132.02      132.98      2.73 o 
  -6   1   2       81.57       94.19      2.22 o 
  -5   1   2      720.44      745.38      5.88 o 
  -4   1   2      511.65      511.31      4.35 o 
  -3   1   2        9.05        7.22      0.48 o 
  -2   1   2     2188.00     2083.78     20.63 o 
  -1   1   2     3615.63     3494.71     30.05 o 
   0   1   2        4.83        4.92      0.63 o 
   1   1   2      819.30      811.81      8.02 o 
   2   1   2      474.28      469.16      4.76 o 
   3   1   2      996.01     1052.66      7.42 o 
   4   1   2       27.02       30.11      1.31 o 
   5   1   2       75.57       64.79     10.24 o 
   6   1   2      262.95      260.24      4.92 o 
   7   1   2      168.47      164.56      4.37 o 
   8   1   2      136.81      142.23      5.66 o 
   9   1   2      324.83      329.98      9.29 o 
  10   1   2       11.26        9.73      2.02 o 
  11   1   2       18.55       10.72      2.79 o 
 -11   2   2        1.05       -1.45      3.15 o 
 -10   2   2        9.26        7.10      2.03 o 
  -9   2   2        1.90       -0.85      1.11 o 
  -8   2   2       53.36       51.60      2.73 o 
  -7   2   2      138.38      142.51      3.13 o 
  -6   2   2      527.14      528.98      6.91 o 
  -5   2   2       24.22       28.60      1.27 o 
  -4   2   2      542.78      545.69      6.38 o 
  -3   2   2      396.53      389.33      9.97 o 
  -2   2   2     1074.42     1050.25     11.40 o 
  -1   2   2       79.10       68.32      2.78 o 
   0   2   2     1083.15     1045.01     10.09 o 
   1   2   2      600.80      580.12      6.67 o 
   2   2   2     1290.28     1391.22     13.19 o 
   3   2   2     2184.62     2289.09     31.25 o 
   4   2   2      260.34      305.15      5.57 o 
   5   2   2       30.01       31.00      1.52 o 
   6   2   2       85.36       74.94      2.12 o 
   7   2   2      183.69      175.47      3.59 o 
   8   2   2       17.41       16.48      1.21 o 
   9   2   2      112.87      125.80      6.46 o 
  10   2   2       34.96       30.93      3.42 o 
  11   2   2       41.60       46.54      5.06 o 
 -11   3   2       40.41       40.68     10.85 o 
 -10   3   2       18.29       10.70      3.06 o 
  -9   3   2       23.61       17.09      7.45 o 
  -8   3   2      179.21      177.25      5.88 o 
  -7   3   2      706.50      710.97     10.01 o 
  -6   3   2      118.42      114.95      3.65 o 
  -5   3   2      323.93      346.73      7.81 o 
  -4   3   2       38.31       30.72      1.26 o 
  -3   3   2      313.96      330.06      6.41 o 
  -2   3   2     2111.16     2268.80     36.20 o 
  -1   3   2      331.08      350.12      6.08 o 
   0   3   2       87.75       95.08      3.03 o 
   1   3   2      559.86      587.25      7.35 o 
   2   3   2      348.64      349.09      5.49 o 
   3   3   2      317.56      354.33      7.32 o 
   4   3   2      131.09      125.95      5.05 o 
   5   3   2      104.23      104.36      4.37 o 
   6   3   2      396.37      396.07     10.07 o 
   7   3   2       48.39       45.32      2.61 o 
   8   3   2        2.81        4.73      1.39 o 
   9   3   2       27.63       31.07      3.27 o 
  10   3   2       61.79       58.91      5.64 o 
 -10   4   2        1.70       -1.14      1.45 o 
  -9   4   2        1.36        1.50      1.60 o 
  -8   4   2       56.39       53.50      3.71 o 
  -7   4   2      311.92      295.29      7.00 o 
  -6   4   2      595.82      580.51     12.69 o 
  -5   4   2        6.92        8.29      1.21 o 
  -4   4   2       22.52       24.09      1.63 o 
  -3   4   2       29.44       24.97      2.09 o 
  -2   4   2      506.25      574.63     10.56 o 
  -1   4   2       89.06       90.65      3.72 o 
   0   4   2       33.23       32.62      2.14 o 
   1   4   2      486.93      477.84     10.91 o 
   2   4   2      613.66      615.46      8.34 o 
   3   4   2      169.20      177.92      6.07 o 
   4   4   2      170.00      160.68      6.34 o 
   5   4   2       31.29       36.43      3.20 o 
   6   4   2      111.66       93.36      4.66 o 
   7   4   2      113.81      114.73      7.02 o 
   8   4   2       95.51      104.92      6.30 o 
   9   4   2      105.58      109.18      6.30 o 
  10   4   2       14.31       12.28      2.84 o 
 -10   5   2      144.63      178.03     16.65 o 
  -9   5   2      109.22      118.23      9.35 o 
  -8   5   2       11.68        7.92      2.73 o 
  -7   5   2      105.83      108.98      5.55 o 
  -6   5   2      164.16      173.75      6.91 o 
  -5   5   2       14.30       14.57      2.15 o 
  -4   5   2      327.24      309.34     11.08 o 
  -3   5   2      119.03      106.82      5.29 o 
  -2   5   2      168.65      160.11      5.95 o 
  -1   5   2      149.69      151.34      5.05 o 
   0   5   2       28.64       31.02      2.06 o 
   1   5   2      115.42      121.70      4.05 o 
   2   5   2       65.04       66.49      3.10 o 
   3   5   2       17.44       15.87      1.46 o 
   4   5   2      340.55      342.46     10.20 o 
   5   5   2      176.92      175.85      7.40 o 
   6   5   2      183.01      175.21      7.55 o 
   7   5   2       14.22       14.87      2.47 o 
   8   5   2       58.97       62.51      5.39 o 
   9   5   2        8.98        7.30      2.59 o 
  -9   6   2       12.13       11.53      5.21 o 
  -8   6   2       39.31       52.51      5.82 o 
  -7   6   2       56.47       61.76      5.95 o 
  -6   6   2        5.97        3.60      1.94 o 
  -5   6   2      173.29      173.70      7.70 o 
  -4   6   2      340.55      335.04      9.80 o 
  -3   6   2       35.72       32.82      3.27 o 
  -2   6   2       77.74       81.87      6.22 o 
  -1   6   2      537.36      509.02     12.91 o 
   0   6   2      169.06      165.60      7.52 o 
   1   6   2      203.22      197.59      6.75 o 
   2   6   2      449.85      426.84     14.74 o 
   3   6   2       47.48       44.78      2.69 o 
   4   6   2       73.08       72.27      4.66 o 
   5   6   2       26.55       27.38      3.20 o 
   6   6   2       15.71       13.17      2.38 o 
   7   6   2       21.07       24.56      3.31 o 
   8   6   2        1.48       -2.91      1.94 o 
  -7   7   2       24.81       30.64      5.89 o 
  -6   7   2       43.64       50.09      5.67 o 
  -5   7   2       22.71       19.51      2.81 o 
  -4   7   2       62.75       59.83      7.09 o 
  -3   7   2       90.31       82.15      6.43 o 
  -2   7   2        7.88        5.74      2.00 o 
  -1   7   2       27.88       23.25      3.68 o 
   0   7   2      285.15      296.89     20.30 o 
   1   7   2       97.93      102.61      7.56 o 
   2   7   2       59.15       57.25      4.76 o 
   3   7   2      123.48      132.21     10.35 o 
   4   7   2        9.73        7.69      2.46 o 
   5   7   2      161.61      178.58     13.02 o 
   6   7   2       41.56       48.91      5.75 o 
  -5   8   2       12.52       19.59      4.68 o 
  -4   8   2       45.50       43.35      9.10 o 
  -3   8   2       90.05       77.59     11.47 o 
  -2   8   2       57.83       48.47     10.09 o 
  -1   8   2       29.70       34.84      4.92 o 
   0   8   2        4.90        2.28      3.72 o 
   1   8   2       24.57       25.96      3.53 o 
   2   8   2       11.03       17.71      4.18 o 
   3   8   2        0.46        2.36      2.00 o 
   4   8   2       18.48       20.12      3.73 o 
   5   8   2       24.64       27.73      4.40 o 
  -3   9   2        9.81        4.97      3.77 o 
  -2   9   2       16.68       12.23      4.91 o 
  -1   9   2       23.01       26.66      6.76 o 
   0   9   2       31.44       33.45      4.82 o 
   1   9   2       77.99       78.41      9.35 o 
   2   9   2      101.97      119.16     16.27 o 
 -11   0   3       48.44       47.21      8.33 o 
 -10   0   3       23.99       25.13      3.03 o 
  -9   0   3       51.28       47.04      4.55 o 
  -8   0   3       36.30       32.95      2.94 o 
  -7   0   3        0.94        1.10      0.59 o 
  -6   0   3        3.80        4.61      1.46 o 
  -5   0   3      855.75      955.50     10.60 o 
  -4   0   3      421.32      421.93      5.89 o 
  -3   0   3     1034.02      980.39      9.45 o 
  -2   0   3       32.61       39.48      2.59 o 
  -1   0   3     1289.66     1208.81     15.40 o 
   0   0   3      221.90      201.81      3.58 o 
   1   0   3     1211.50     1086.90      8.24 o 
   2   0   3       20.20       24.12      1.04 o 
   3   0   3      573.56      571.40      6.14 o 
   4   0   3      123.20      117.64      3.55 o 
   5   0   3       60.39       57.61      3.06 o 
   6   0   3      128.95      144.73      4.73 o 
   7   0   3       29.90       22.67      2.63 o 
   8   0   3       92.10       99.16      5.72 o 
   9   0   3      136.35      154.17     10.98 o 
  10   0   3       17.74       11.62      2.95 o 
 -11   1   3        9.01        7.58      2.83 o 
 -10   1   3       36.22       34.29      3.56 o 
  -9   1   3      266.09      252.67      5.41 o 
  -8   1   3      117.87      115.20      3.49 o 
  -7   1   3      125.32      111.35      2.74 o 
  -6   1   3       33.56       28.19      1.29 o 
  -5   1   3       21.05       26.15      1.18 o 
  -4   1   3      188.72      189.64      2.81 o 
  -3   1   3     1011.91     1039.22      9.44 o 
  -2   1   3      244.40      250.54      5.02 o 
  -1   1   3     4712.93     4416.45     42.24 o 
   0   1   3     8594.17     8126.44     59.00 o 
   1   1   3     6698.08     6446.28     38.19 o 
   2   1   3     1270.30     1243.62     10.65 o 
   3   1   3      114.45      107.32      2.06 o 
   4   1   3       35.08       41.00      1.22 o 
   5   1   3      271.12      278.29      3.93 o 
   6   1   3       11.65       12.49      1.18 o 
   7   1   3      149.40      147.50      4.27 o 
   8   1   3       84.38       82.86      4.45 o 
   9   1   3       56.31       58.06      3.61 o 
  10   1   3      213.39      221.11      8.57 o 
  11   1   3        2.89       11.38      3.02 o 
 -11   2   3        4.91        6.43      1.92 o 
 -10   2   3       14.17       14.19      2.46 o 
  -9   2   3       29.17       11.93      8.86 o 
  -8   2   3       70.68       65.29      2.65 o 
  -7   2   3      395.11      370.87      6.03 o 
  -6   2   3       16.43       14.89      1.00 o 
  -5   2   3      245.24      224.00      3.73 o 
  -4   2   3       65.76       70.00      1.72 o 
  -3   2   3      123.64      126.30      3.81 o 
  -2   2   3     1496.54     1494.70     25.99 o 
  -1   2   3     1191.59     1237.69     13.82 o 
   0   2   3       75.11       67.25      2.00 o 
   1   2   3     1540.06     1529.31     13.31 o 
   2   2   3     2465.41     2628.24     21.69 o 
   3   2   3      444.64      429.21      7.64 o 
   4   2   3      161.85      157.55      3.35 o 
   5   2   3       21.30       22.87      1.22 o 
   6   2   3       73.24       65.53      1.75 o 
   7   2   3        7.50        9.42      0.89 o 
   8   2   3       56.04       54.02      2.86 o 
   9   2   3      277.53      295.11     14.71 o 
  10   2   3       69.15       69.19      5.10 o 
  11   2   3       26.47       22.01      3.71 o 
 -11   3   3       14.77       14.27      3.43 o 
 -10   3   3       24.80       29.18      4.46 o 
  -9   3   3      151.55      161.85     10.20 o 
  -8   3   3       55.15       47.79      5.01 o 
  -7   3   3      368.46      342.17     11.30 o 
  -6   3   3      354.75      343.16      5.00 o 
  -5   3   3      376.09      374.61      4.68 o 
  -4   3   3       70.36       59.96      2.26 o 
  -3   3   3      138.98      160.57      4.50 o 
  -2   3   3      268.36      271.93      5.75 o 
  -1   3   3      146.83      163.32      4.72 o 
   0   3   3      254.33      270.16      6.12 o 
   1   3   3      101.04      102.68      2.88 o 
   2   3   3      813.63      932.79     13.44 o 
   3   3   3      752.17      798.17     10.58 o 
   4   3   3      261.12      275.68      5.69 o 
   5   3   3      163.05      177.47      6.47 o 
   6   3   3       33.21       30.25      2.04 o 
   7   3   3       47.60       39.62      2.18 o 
   8   3   3        3.19        3.95      1.97 o 
   9   3   3        3.57        5.36      1.69 o 
  10   3   3       10.42       11.12      2.61 o 
 -10   4   3       23.18       23.02      3.73 o 
  -9   4   3        7.37        2.91      1.70 o 
  -8   4   3       23.17       24.72      3.01 o 
  -7   4   3       50.58       47.09      3.00 o 
  -6   4   3      444.95      423.19      8.29 o 
  -5   4   3      291.29      279.12      4.34 o 
  -4   4   3      143.70      137.06      4.52 o 
  -3   4   3       92.13      103.90      4.17 o 
  -2   4   3        9.73       10.26      1.38 o 
  -1   4   3       86.40       82.37      3.77 o 
   0   4   3       62.50       61.54      3.24 o 
   1   4   3      198.32      195.55      4.62 o 
   2   4   3      263.85      275.59      6.55 o 
   3   4   3      129.75      144.46      4.26 o 
   4   4   3      588.89      589.23      8.51 o 
   5   4   3      212.70      220.83      7.82 o 
   6   4   3       31.03       27.50      2.97 o 
   7   4   3       44.13       35.58      3.45 o 
   8   4   3      144.39      145.98      7.13 o 
   9   4   3       11.11       10.61      2.27 o 
  10   4   3       38.19       41.02      5.09 o 
 -10   5   3        5.23        8.06      4.03 o 
  -9   5   3        9.72        9.51      2.79 o 
  -8   5   3       11.14        7.76      2.28 o 
  -7   5   3       48.76       46.92      3.52 o 
  -6   5   3       38.61       42.17      3.34 o 
  -5   5   3       64.30       64.93      4.07 o 
  -4   5   3      188.86      182.89      6.86 o 
  -3   5   3       55.44       53.43      3.84 o 
  -2   5   3      184.42      176.08      6.31 o 
  -1   5   3      191.34      199.33      6.80 o 
   0   5   3      498.18      488.41      9.53 o 
   1   5   3      290.93      305.66      6.50 o 
   2   5   3      422.68      410.25      7.99 o 
   3   5   3      160.84      152.97      4.91 o 
   4   5   3       40.55       39.81      2.22 o 
   5   5   3       71.89       54.71      4.25 o 
   6   5   3       27.40       30.22      3.29 o 
   7   5   3        2.46        1.33      1.28 o 
   8   5   3       50.00       57.99      4.77 o 
   9   5   3        0.35       -4.21      2.81 o 
  -9   6   3       15.52       31.50      7.70 o 
  -8   6   3       11.84       13.85      3.36 o 
  -7   6   3      161.42      181.57     10.32 o 
  -6   6   3        9.36        8.54      1.98 o 
  -5   6   3       61.49       69.25      5.69 o 
  -4   6   3       52.70       53.89      4.06 o 
  -3   6   3       22.40       31.26      5.69 o 
  -2   6   3       44.09       40.69      4.53 o 
  -1   6   3        3.21        1.01      1.35 o 
   0   6   3      583.06      565.87     14.20 o 
   1   6   3      783.10      782.08     14.99 o 
   2   6   3       93.28       94.44      4.27 o 
   3   6   3       40.23       44.68      2.95 o 
   4   6   3       35.59       34.59      3.28 o 
   5   6   3       39.73       38.02      4.33 o 
   6   6   3       22.11       25.69      3.24 o 
   7   6   3        5.60        3.88      1.51 o 
   8   6   3       14.12       14.15      3.26 o 
  -7   7   3       43.88       36.83      5.74 o 
  -6   7   3        2.68       -0.18      1.83 o 
  -5   7   3       32.77       28.89      3.91 o 
  -4   7   3       18.80       16.50      5.38 o 
  -3   7   3        4.31        2.90      2.50 o 
  -2   7   3       16.41       10.03      2.44 o 
  -1   7   3      294.67      299.67     15.26 o 
   0   7   3       26.08       29.69      3.61 o 
   1   7   3      103.81      107.55      6.61 o 
   2   7   3       42.98       43.07      4.24 o 
   3   7   3      126.93      125.90      8.36 o 
   4   7   3       27.56       33.51      4.42 o 
   5   7   3       61.91       72.34      6.38 o 
   6   7   3       94.29       98.91      7.52 o 
   7   7   3      106.38      102.67     11.96 o 
  -6   8   3       26.66       18.39      6.26 o 
  -5   8   3        1.09       -4.14      6.60 o 
  -4   8   3       30.84       29.16      7.45 o 
  -3   8   3       98.76       96.63     12.86 o 
  -2   8   3       79.75       76.95      7.45 o 
  -1   8   3       67.69       72.25      6.99 o 
   0   8   3        3.73        1.25      1.33 o 
   1   8   3       59.50       64.62      5.52 o 
   2   8   3       33.08       30.92      6.91 o 
   3   8   3        7.49        8.50      2.62 o 
   4   8   3       23.14       29.47      4.42 o 
   5   8   3       12.18       13.99      3.96 o 
  -3   9   3       71.13       88.71     13.05 o 
  -2   9   3        0.50        1.12      3.09 o 
  -1   9   3        1.67        0.63      2.06 o 
   0   9   3       19.04       18.58      3.25 o 
   1   9   3        6.45        6.88      2.86 o 
   2   9   3      192.24      164.27     36.58 o 
 -11   0   4        0.73        0.04      3.01 o 
 -10   0   4       69.04       74.34     10.44 o 
  -9   0   4       48.29       40.63      3.10 o 
  -8   0   4        0.53        1.30      0.76 o 
  -7   0   4       11.22        9.11      1.49 o 
  -6   0   4       37.19       39.21      2.12 o 
  -5   0   4        3.28        4.33      0.73 o 
  -4   0   4       15.96       21.21      1.32 o 
  -3   0   4     4465.19     4575.17     41.86 o 
  -2   0   4     1137.90     1158.27     21.84 o 
  -1   0   4     1916.58     1875.66     33.26 o 
   0   0   4      291.70      303.41      5.65 o 
   1   0   4     1166.70     1185.83      9.42 o 
   2   0   4      607.10      603.74      6.98 o 
   3   0   4      181.49      182.67      3.39 o 
   4   0   4        4.78        5.77      1.07 o 
   5   0   4       89.84       86.83      3.53 o 
   6   0   4        6.91        3.89      0.96 o 
   7   0   4        2.10        1.46      1.27 o 
   8   0   4       74.93       87.20      5.58 o 
   9   0   4       10.36       12.47      2.23 o 
  10   0   4      162.36      168.77     11.02 o 
  11   0   4        2.89        1.43      2.37 o 
 -11   1   4       11.79       11.89      3.23 o 
 -10   1   4       12.99       18.35      2.64 o 
  -9   1   4       91.70       91.80      4.91 o 
  -8   1   4      264.43      222.47      9.09 o 
  -7   1   4      179.81      122.38     29.06 o 
  -6   1   4       62.66       59.37      2.01 o 
  -5   1   4      518.29      551.23      6.66 o 
  -4   1   4      348.95      362.07      5.82 o 
  -3   1   4     1034.06     1055.75      9.95 o 
  -2   1   4      181.52      178.79      3.87 o 
  -1   1   4     3803.33     3614.91     26.96 o 
   0   1   4     1314.02     1252.17     10.30 o 
   1   1   4      290.25      317.38      4.97 o 
   2   1   4      563.85      557.59      5.68 o 
   3   1   4       30.34       41.62      1.93 o 
   4   1   4      255.49      256.17      3.75 o 
   5   1   4      148.55      157.60      2.95 o 
   6   1   4      134.74      128.83      3.66 o 
   7   1   4      593.51      584.98     11.27 o 
   8   1   4      272.57      286.07      7.84 o 
   9   1   4      157.83      175.96      5.94 o 
  10   1   4        4.76        7.21      2.32 o 
  11   1   4       10.22       10.58      5.32 o 
 -11   2   4       32.25       36.19      8.49 o 
 -10   2   4        4.78        3.17      1.44 o 
  -9   2   4       95.47      105.19      6.14 o 
  -8   2   4      110.14      101.64      5.54 o 
  -7   2   4       30.31       26.71      1.78 o 
  -6   2   4      333.70      337.42      5.84 o 
  -5   2   4      276.84      303.98      6.53 o 
  -4   2   4      211.24      218.83      5.41 o 
  -3   2   4      188.12      182.52      4.76 o 
  -2   2   4      509.93      503.20      7.74 o 
  -1   2   4      188.11      196.23      4.68 o 
   0   2   4      494.16      502.11      6.20 o 
   1   2   4      597.23      620.33      7.65 o 
   2   2   4       92.75      115.12      3.38 o 
   3   2   4      868.43      923.06     10.64 o 
   4   2   4      468.70      500.87      6.72 o 
   5   2   4      175.28      187.94      3.51 o 
   6   2   4        4.84        5.03      0.65 o 
   7   2   4      333.69      318.09      5.67 o 
   8   2   4       59.27       57.13      3.07 o 
   9   2   4        0.70       -1.66      1.89 o 
  10   2   4       70.23       76.92      5.50 o 
 -11   3   4        3.41        2.15      2.00 o 
 -10   3   4       81.92       89.40      7.83 o 
  -9   3   4       35.55       48.28      5.53 o 
  -8   3   4       70.42       66.03      4.76 o 
  -7   3   4      795.14      738.64     13.27 o 
  -6   3   4      367.65      362.80      5.87 o 
  -5   3   4      352.05      365.07      4.94 o 
  -4   3   4      142.44      147.63      4.17 o 
  -3   3   4      393.62      408.70      7.61 o 
  -2   3   4      184.12      217.26      5.80 o 
  -1   3   4      567.64      652.38      8.31 o 
   0   3   4      372.02      396.13      6.17 o 
   1   3   4      779.48      820.44     11.90 o 
   2   3   4      985.60     1003.75     20.13 o 
   3   3   4      251.94      239.44      6.29 o 
   4   3   4      169.48      166.61      3.98 o 
   5   3   4      115.68      116.49      3.48 o 
   6   3   4      123.12      110.78      3.01 o 
   7   3   4       59.82       57.48      3.80 o 
   8   3   4      102.25       96.28      5.67 o 
   9   3   4       39.93       36.94      3.72 o 
  10   3   4       59.03       62.59      5.99 o 
 -10   4   4        1.53        2.37      2.07 o 
  -9   4   4      185.60      188.40      8.61 o 
  -8   4   4      173.33      181.07     11.32 o 
  -7   4   4       34.28       29.78      1.75 o 
  -6   4   4      297.39      291.51      8.99 o 
  -5   4   4       66.40       70.82      2.57 o 
  -4   4   4      179.18      181.11      5.07 o 
  -3   4   4      389.04      413.78      7.34 o 
  -2   4   4        1.79        3.41      1.24 o 
  -1   4   4       32.93       30.45      2.08 o 
   0   4   4       15.42       36.68      3.04 o 
   1   4   4      187.40      194.22      5.33 o 
   2   4   4      459.14      483.51      7.74 o 
   3   4   4       60.54       63.54      2.84 o 
   4   4   4       52.60       55.55      2.81 o 
   5   4   4      225.28      201.75      7.62 o 
   6   4   4      143.24      120.18      4.99 o 
   7   4   4      118.73      113.81      6.18 o 
   8   4   4       66.64       76.36      5.29 o 
   9   4   4       36.13       37.30      3.95 o 
  10   4   4       68.63       79.36      9.13 o 
 -10   5   4       35.28       46.02      8.66 o 
  -9   5   4       36.66       39.58      3.90 o 
  -8   5   4       52.82       66.65      6.13 o 
  -7   5   4       33.35       38.58      4.49 o 
  -6   5   4       17.04       16.70      2.88 o 
  -5   5   4      102.44      107.04      4.34 o 
  -4   5   4       63.40       63.47      4.32 o 
  -3   5   4       94.77       98.94      5.34 o 
  -2   5   4      103.26       95.73      4.70 o 
  -1   5   4      372.51      373.47      8.24 o 
   0   5   4      340.42      338.51      9.12 o 
   1   5   4      363.78      354.36     12.69 o 
   2   5   4      132.23      122.46      4.55 o 
   3   5   4      511.60      495.81     10.16 o 
   4   5   4       64.98       65.97      2.99 o 
   5   5   4       15.10       10.58      2.04 o 
   6   5   4        8.06        5.66      1.60 o 
   7   5   4       45.60       54.46      5.07 o 
   8   5   4       64.97       66.68      6.38 o 
   9   5   4       14.53       17.92      3.12 o 
  -9   6   4       47.72       51.27      9.80 o 
  -8   6   4       77.19       93.00      7.66 o 
  -7   6   4       69.83       67.24      6.30 o 
  -6   6   4      125.08      126.09      6.18 o 
  -5   6   4      119.28      117.76      4.98 o 
  -4   6   4       30.31       30.98      3.24 o 
  -3   6   4       89.17       78.56      5.21 o 
  -2   6   4        7.09        6.93      2.39 o 
  -1   6   4        4.74        2.55      1.73 o 
   0   6   4      131.28      119.64      5.63 o 
   1   6   4      337.22      335.18      9.40 o 
   2   6   4       59.22       49.54      3.02 o 
   3   6   4       61.94       55.39      3.45 o 
   4   6   4       92.97      105.15     12.75 o 
   5   6   4       29.71       25.89      3.84 o 
   6   6   4       42.53       57.84      5.52 o 
   7   6   4       61.14       64.48      5.33 o 
   8   6   4        6.06        3.22      2.55 o 
  -7   7   4       21.23       25.25      4.28 o 
  -6   7   4       54.77       62.53      6.33 o 
  -5   7   4       38.40       38.36      4.36 o 
  -4   7   4        9.47        3.30      2.81 o 
  -3   7   4        9.42        6.37      3.51 o 
  -2   7   4       46.23       45.10      5.31 o 
  -1   7   4       58.50       63.19      5.09 o 
   0   7   4       68.83       74.01      5.54 o 
   1   7   4       10.20       10.26      3.26 o 
   2   7   4       18.37       17.97      2.88 o 
   3   7   4       29.70       38.71      9.11 o 
   4   7   4       68.27       82.29      7.75 o 
   5   7   4       47.76       46.08      5.21 o 
   6   7   4       54.76       58.53      7.61 o 
   7   7   4       36.78       42.98      8.08 o 
  -6   8   4        4.21       -4.18      3.59 o 
  -5   8   4       25.63       15.81      6.00 o 
  -4   8   4       62.66       41.14      9.22 o 
  -3   8   4       75.34       72.90      7.46 o 
  -2   8   4       17.19       13.25      2.65 o 
  -1   8   4      116.07      123.36      7.61 o 
   0   8   4      133.27      135.46      9.41 o 
   1   8   4       40.07       37.23      5.76 o 
   2   8   4       41.80       42.75      6.10 o 
   3   8   4       10.46        9.82      2.81 o 
   4   8   4       18.15       27.81      4.35 o 
   5   8   4       49.29       58.57     10.21 o 
  -2   9   4       54.84       47.04      6.34 o 
  -1   9   4      108.28      124.47     10.20 o 
   0   9   4       80.50       86.60      9.59 o 
   1   9   4       59.34       57.32      7.32 o 
 -11   0   5       40.64       43.55      7.83 o 
 -10   0   5        0.01        5.41      4.50 o 
  -9   0   5      161.22      167.15      7.59 o 
  -8   0   5      698.52      637.14     32.77 o 
  -7   0   5      172.02      167.86      5.21 o 
  -6   0   5        6.92        5.94      1.23 o 
  -5   0   5     1133.26     1214.54     12.68 o 
  -4   0   5      544.66      565.91     10.65 o 
  -3   0   5      537.86      502.13      9.63 o 
  -2   0   5       12.70        9.71      2.73 o 
  -1   0   5        1.72        1.88      1.06 o 
   0   0   5        4.26        5.52      0.63 o 
   1   0   5      117.74      126.61      3.25 o 
   2   0   5       32.06       30.64      1.52 o 
   3   0   5       72.49       61.58      2.11 o 
   4   0   5      678.82      697.95      7.74 o 
   5   0   5      341.79      363.92      9.17 o 
   6   0   5      167.48      168.08      5.92 o 
   7   0   5       27.71       28.14      2.99 o 
   8   0   5       63.14       67.56      4.29 o 
   9   0   5        3.18        3.03      1.50 o 
  10   0   5       39.65       34.23      5.16 o 
 -11   1   5       12.50        5.87      2.45 o 
 -10   1   5        3.66        1.99      1.37 o 
  -9   1   5       39.11       38.90      3.51 o 
  -8   1   5       86.83       81.54      3.12 o 
  -7   1   5       69.23       64.75      2.50 o 
  -6   1   5       38.04       35.16      2.01 o 
  -5   1   5      136.15       94.02     30.47 o 
  -4   1   5      668.70      498.71    118.85 o 
  -3   1   5      951.62      942.18     10.34 o 
  -2   1   5      251.81      261.52      3.32 o 
  -1   1   5     1330.93     1287.45     10.40 o 
   0   1   5     1533.33     1522.16      9.78 o 
   1   1   5     4833.17     4786.96     31.17 o 
   2   1   5      647.00      641.85      8.07 o 
   3   1   5      176.68      203.11      3.14 o 
   4   1   5      462.29      473.80      4.99 o 
   5   1   5       67.46       73.97      1.95 o 
   6   1   5       30.95       29.49      2.16 o 
   7   1   5      240.60      235.97      8.80 o 
   8   1   5      114.38      118.53      4.72 o 
   9   1   5        5.25        6.16      1.32 o 
  10   1   5      111.01      113.81      5.89 o 
 -11   2   5       13.38       17.29      3.94 o 
 -10   2   5       71.57       76.07      5.48 o 
  -9   2   5       55.09       55.55      4.45 o 
  -8   2   5       78.04       67.02      3.85 o 
  -7   2   5      203.42      184.72      8.73 o 
  -6   2   5      177.45      175.01      4.70 o 
  -5   2   5       53.44       63.63      2.94 o 
  -4   2   5       85.04       75.05      5.26 o 
  -3   2   5      156.76      157.53     23.72 o 
  -2   2   5      874.79      928.62     13.23 o 
  -1   2   5      165.90      157.01      3.37 o 
   0   2   5      707.24      729.37      7.89 o 
   1   2   5      475.77      523.09      6.33 o 
   2   2   5        9.17        6.25      2.53 o 
   3   2   5      878.74      901.28     10.77 o 
   4   2   5       72.02       78.00      2.49 o 
   5   2   5       15.05       18.69      1.29 o 
   6   2   5      232.49      201.77      4.03 o 
   7   2   5      479.79      457.67     11.77 o 
   8   2   5      192.16      198.62      6.50 o 
   9   2   5       71.31       69.75      5.83 o 
  10   2   5       43.83       43.25      4.12 o 
 -11   3   5        2.49        5.02      4.87 o 
 -10   3   5       27.98       31.98      4.88 o 
  -9   3   5       68.74       71.58      5.05 o 
  -8   3   5      293.24      306.00     10.29 o 
  -7   3   5      555.39      519.29     15.26 o 
  -6   3   5       61.37       59.73      3.84 o 
  -5   3   5      387.52      375.26      9.72 o 
  -4   3   5      302.43      291.08      4.97 o 
  -3   3   5      442.53      466.57     10.90 o 
  -2   3   5      193.47      197.29      4.86 o 
  -1   3   5      156.05      145.03      3.75 o 
   0   3   5       68.42       65.91      2.46 o 
   1   3   5       75.17       78.17      3.23 o 
   2   3   5     1753.95     1791.92     23.65 o 
   3   3   5        2.07        2.09      0.59 o 
   4   3   5        2.54        3.55      0.77 o 
   5   3   5       57.08       56.86      2.26 o 
   6   3   5       81.75       79.96      2.57 o 
   7   3   5       62.39       58.64      2.94 o 
   8   3   5       38.70       36.04      3.60 o 
   9   3   5       86.32       77.70      5.46 o 
  10   3   5       42.12       38.72      4.81 o 
 -10   4   5        4.55       10.10      3.03 o 
  -9   4   5       46.35       45.44      4.40 o 
  -8   4   5       36.82       40.75      6.87 o 
  -7   4   5      270.43      272.68     20.82 o 
  -6   4   5      726.90      693.79     12.25 o 
  -5   4   5      264.17      257.34      5.25 o 
  -4   4   5        5.58        6.45      1.03 o 
  -3   4   5      279.24      275.69      5.31 o 
  -2   4   5      294.51      279.87      5.99 o 
  -1   4   5      101.10      106.38      3.60 o 
   0   4   5       89.06       92.53      3.78 o 
   1   4   5      573.56      594.68     11.32 o 
   2   4   5      143.80      136.94      4.12 o 
   3   4   5      102.61      102.27      3.47 o 
   4   4   5      118.17      119.54      3.53 o 
   5   4   5      126.58      114.45      3.00 o 
   6   4   5       38.12       34.98      3.02 o 
   7   4   5        9.49       10.72      2.03 o 
   8   4   5        7.57       11.81      2.30 o 
   9   4   5        4.83        4.42      1.57 o 
 -10   5   5       14.55       16.27      4.96 o 
  -9   5   5       19.13       25.05      3.22 o 
  -8   5   5       19.19       15.39      2.52 o 
  -7   5   5       92.46      102.88      7.34 o 
  -6   5   5       31.17       24.83      1.92 o 
  -5   5   5       68.85       65.26      3.11 o 
  -4   5   5       30.78       23.53      3.06 o 
  -3   5   5        9.76        8.99      1.49 o 
  -2   5   5      176.43      184.80      6.31 o 
  -1   5   5       43.60       43.56      2.79 o 
   0   5   5       10.74       14.36      2.78 o 
   1   5   5      294.42      281.98      8.09 o 
   2   5   5        2.95        5.15      1.51 o 
   3   5   5      528.97      510.97      9.27 o 
   4   5   5       63.84       62.73      2.98 o 
   5   5   5      100.06      104.01      6.45 o 
   6   5   5       40.05       54.24      5.08 o 
   7   5   5       44.54       43.95      4.52 o 
   8   5   5       21.56       16.39      2.69 o 
   9   5   5       16.28       18.85      5.78 o 
  -9   6   5       19.17       32.81      7.78 o 
  -8   6   5       15.56       17.27      3.57 o 
  -7   6   5       24.31       23.32      4.65 o 
  -6   6   5       44.44       53.65      6.81 o 
  -5   6   5      155.18      168.02      6.22 o 
  -4   6   5      218.23      211.25      7.23 o 
  -3   6   5       32.42       41.32      3.26 o 
  -2   6   5      318.41      305.11      8.95 o 
  -1   6   5       91.53       90.78      5.88 o 
   0   6   5       16.28       20.04      3.67 o 
   1   6   5      131.59      128.36      5.84 o 
   2   6   5      426.26      407.51     11.45 o 
   3   6   5       91.07       90.17      6.55 o 
   4   6   5       19.37       18.99      3.26 o 
   5   6   5       52.07       54.55      6.47 o 
   6   6   5        2.54        1.56      1.64 o 
   7   6   5       13.34       15.88      4.34 o 
   8   6   5       16.94       14.28      5.50 o 
  -7   7   5       35.79       52.60      8.57 o 
  -6   7   5        7.40       10.80      3.60 o 
  -5   7   5       22.35       29.47      9.80 o 
  -4   7   5       85.49       88.79      5.06 o 
  -3   7   5       69.56       80.05      4.91 o 
  -2   7   5       69.01       60.00      4.96 o 
  -1   7   5       90.93       92.76      6.20 o 
   0   7   5      232.31      240.34     10.12 o 
   1   7   5       20.06       22.43      3.33 o 
   2   7   5        0.48        0.15      2.02 o 
   3   7   5       16.88       18.61      3.53 o 
   4   7   5       18.50       25.36      3.89 o 
   5   7   5      109.14      124.20      8.50 o 
   6   7   5       37.23       33.81      4.67 o 
  -5   8   5       17.96       12.72      3.78 o 
  -4   8   5        0.29       -0.57      3.35 o 
  -3   8   5       63.86       64.50      6.93 o 
  -2   8   5      112.15      122.13      7.56 o 
  -1   8   5       75.92       76.77      7.05 o 
   0   8   5       30.87       32.14      4.05 o 
   1   8   5       28.02       22.59      3.47 o 
   2   8   5       14.29       15.42      3.32 o 
   3   8   5       32.46       43.74      6.30 o 
   4   8   5       79.25       87.82      7.48 o 
  -1   9   5       52.49       51.88      6.78 o 
   0   9   5        2.47       -0.09      6.21 o 
 -11   0   6        0.03        4.56      2.95 o 
 -10   0   6       78.15       59.81      7.58 o 
  -9   0   6       88.95       86.86      4.94 o 
  -8   0   6       57.20       50.04      3.14 o 
  -7   0   6      336.30      348.26     12.50 o 
  -6   0   6       10.64       24.78      5.04 o 
  -5   0   6      303.89      320.69      7.26 o 
  -3   0   6      420.82      515.13     17.47 o 
  -2   0   6       98.15      101.93      4.53 o 
  -1   0   6      884.39      817.36     10.60 o 
   0   0   6       23.36       23.16      1.50 o 
   1   0   6        4.50        2.37      0.97 o 
   2   0   6       38.22       37.08      1.80 o 
   3   0   6       27.59       75.56      5.11 o 
   4   0   6       68.43       72.46      2.30 o 
   5   0   6        5.87        5.19      1.12 o 
   6   0   6        0.07        3.83      1.20 o 
   7   0   6      283.59      295.10      8.68 o 
   8   0   6       21.71       22.44      2.99 o 
   9   0   6       77.16       79.16      5.81 o 
  10   0   6       84.54       87.81     12.10 o 
 -11   1   6       89.72       84.14      7.92 o 
 -10   1   6        0.15        1.25      1.38 o 
  -9   1   6       48.44       48.68      2.97 o 
  -8   1   6       71.77       67.86      4.70 o 
  -7   1   6       35.53       32.78      2.48 o 
  -6   1   6      131.69      124.46      4.33 o 
  -5   1   6       26.34       22.73      3.18 o 
  -4   1   6      837.87      932.79     12.07 o 
  -3   1   6      221.50      233.10      3.40 o 
  -2   1   6      519.60      497.24      6.43 o 
  -1   1   6      654.16      672.19      7.23 o 
   0   1   6      957.91      952.69      7.66 o 
   1   1   6      516.94      581.33      5.45 o 
   2   1   6     1446.38     1524.39     11.13 o 
   3   1   6      142.25      138.80      3.75 o 
   4   1   6      284.05      272.12      3.73 o 
   5   1   6        2.25        1.59      0.68 o 
   6   1   6      576.51      556.51      9.11 o 
   7   1   6      166.98      167.22      4.61 o 
   8   1   6      115.80      129.59      4.56 o 
   9   1   6       44.80       52.93      3.68 o 
  10   1   6       12.55       11.16      2.14 o 
 -11   2   6       24.33       28.01      4.94 o 
 -10   2   6       26.95       31.64      2.96 o 
  -9   2   6       65.85       71.88      5.19 o 
  -8   2   6       91.40       83.30      5.00 o 
  -7   2   6      241.21      223.42      9.01 o 
  -6   2   6       46.05       45.64      4.22 o 
  -5   2   6      162.15      153.90      4.73 o 
  -4   2   6      262.97      257.76     10.04 o 
  -3   2   6      589.43      564.66     15.83 o 
  -2   2   6      228.18      220.17      4.63 o 
  -1   2   6      228.70      238.15      4.72 o 
   0   2   6      266.49      257.74      4.59 o 
   1   2   6     1670.21     1735.85     13.66 o 
   2   2   6     1242.20     1301.46     11.81 o 
   3   2   6      184.93      182.64      4.64 o 
   4   2   6      372.53      372.88      6.44 o 
   5   2   6      174.81      165.30      3.68 o 
   6   2   6        1.38        1.83      0.61 o 
   7   2   6       19.93       23.64      1.89 o 
   8   2   6      125.37      128.58      5.45 o 
   9   2   6       51.38       56.07      4.57 o 
  10   2   6       66.52       66.64      5.23 o 
 -11   3   6       28.94       51.33     10.33 o 
 -10   3   6        0.74       11.41      4.99 o 
  -9   3   6       94.12       94.22      5.98 o 
  -8   3   6       95.91      104.93      6.19 o 
  -7   3   6      310.32      303.95     13.64 o 
  -6   3   6       60.58       64.35      4.24 o 
  -5   3   6      713.66      681.67     14.26 o 
  -4   3   6      108.64       96.51      2.73 o 
  -3   3   6      100.95      111.30      4.67 o 
  -2   3   6      144.92      149.39      3.85 o 
  -1   3   6       53.66       63.49      2.87 o 
   0   3   6       31.37       22.81      1.53 o 
   1   3   6      138.16      151.97      4.28 o 
   2   3   6      374.56      394.67      7.20 o 
   3   3   6      646.45      682.53      8.22 o 
   4   3   6       89.39       83.37      3.57 o 
   5   3   6       17.65       16.73      1.03 o 
   6   3   6       31.12       30.16      1.76 o 
   7   3   6        5.16        4.36      1.43 o 
   8   3   6       58.62       57.01      4.60 o 
   9   3   6       24.15       32.33      3.62 o 
 -10   4   6        1.22        4.11      2.43 o 
  -9   4   6       28.63       25.28      3.39 o 
  -8   4   6      135.77      140.88      8.58 o 
  -7   4   6       57.74       63.36      3.63 o 
  -6   4   6       59.04       60.39      3.72 o 
  -5   4   6       48.40       46.06      1.82 o 
  -4   4   6       49.72       43.83      3.47 o 
  -3   4   6       64.80       63.95      3.01 o 
  -2   4   6      189.05      208.51      8.54 o 
  -1   4   6        3.60        5.89      1.03 o 
   0   4   6        7.13        7.74      1.05 o 
   1   4   6      292.43      282.18      8.13 o 
   2   4   6       99.98      103.82      4.30 o 
   3   4   6      448.43      422.10      8.82 o 
   4   4   6       19.21       18.93      1.85 o 
   5   4   6       76.99       79.77      2.98 o 
   6   4   6        6.43        3.32      1.39 o 
   7   4   6       13.18       12.89      3.03 o 
   8   4   6       18.97       17.22      2.72 o 
   9   4   6        1.66        4.11      1.61 o 
  -9   5   6       31.16       34.18      3.72 o 
  -8   5   6       43.49       45.65      4.58 o 
  -7   5   6       89.28      101.07      8.85 o 
  -6   5   6       48.06       49.95      3.88 o 
  -5   5   6        6.33        6.57      0.95 o 
  -4   5   6       80.59       79.69      3.82 o 
  -3   5   6       69.80       60.65      3.11 o 
  -2   5   6      197.78      198.77      6.59 o 
  -1   5   6       97.30      103.15      4.33 o 
   0   5   6      419.69      414.29     11.78 o 
   1   5   6      705.17      696.40     17.54 o 
   2   5   6       63.87       59.40      4.00 o 
   3   5   6      316.41      305.05      9.03 o 
   4   5   6       26.49       20.41      2.33 o 
   5   5   6       25.58       18.10      3.05 o 
   6   5   6        3.80        2.99      1.63 o 
   7   5   6       38.70       43.84      6.04 o 
   8   5   6       64.44       56.52      5.73 o 
  -8   6   6        4.30        4.42      3.56 o 
  -7   6   6       10.13        8.23      2.72 o 
  -6   6   6       29.42       28.11      4.93 o 
  -5   6   6        8.96        7.70      1.45 o 
  -4   6   6       51.07       47.60      3.43 o 
  -3   6   6       13.89       13.44      1.94 o 
  -2   6   6      128.45      123.10      5.63 o 
  -1   6   6      214.95      218.52      8.96 o 
   0   6   6       57.50       72.16      5.24 o 
   1   6   6      343.96      339.81     19.05 o 
   2   6   6       68.87       62.53      5.04 o 
   3   6   6       11.94       18.66      3.35 o 
   4   6   6       24.03       22.94      3.64 o 
   5   6   6        3.76        1.67      1.68 o 
   6   6   6        1.77        7.62      2.27 o 
   7   6   6       16.30       15.16      3.10 o 
  -7   7   6       71.11       91.97      9.59 o 
  -6   7   6       21.28       27.93      6.41 o 
  -5   7   6       60.60       62.39      7.38 o 
  -4   7   6       36.29       30.25      3.03 o 
  -3   7   6       49.24       44.38      3.75 o 
  -2   7   6       50.18       48.88      4.52 o 
  -1   7   6       53.34       47.24      6.14 o 
   0   7   6       51.88       53.12      4.93 o 
   1   7   6       44.09       52.00      4.82 o 
   2   7   6       38.15       43.35      5.00 o 
   3   7   6       45.43       54.36      6.64 o 
   4   7   6       12.44        9.46      4.56 o 
   5   7   6       25.69       25.10      3.74 o 
   6   7   6      132.66      134.36     14.87 o 
  -5   8   6        4.38        5.69      3.06 o 
  -4   8   6       26.80       29.03      8.08 o 
  -3   8   6       68.94       75.29      7.44 o 
  -2   8   6      149.00      168.16      9.06 o 
  -1   8   6       83.21       87.35      6.58 o 
   0   8   6       13.63       16.23      5.29 o 
   1   8   6        1.20       -0.25      1.81 o 
   2   8   6       42.10       39.82      5.11 o 
   3   8   6       54.42       67.12      6.58 o 
   4   8   6       74.40       79.46     12.43 o 
 -11   0   7       29.09       30.15      6.47 o 
 -10   0   7      115.08      108.19     10.87 o 
  -9   0   7      230.13      224.01     14.84 o 
  -8   0   7        2.22        0.54      1.00 o 
  -7   0   7      109.50      108.38      4.39 o 
  -6   0   7      204.21      215.41      7.05 o 
  -5   0   7      572.29      564.96     20.30 o 
  -4   0   7      147.95      179.08      6.36 o 
  -3   0   7      591.68      635.64     12.10 o 
  -2   0   7        0.58        0.28      0.83 o 
  -1   0   7       40.04       36.35      2.85 o 
   0   0   7      181.26      184.82      3.71 o 
   1   0   7      303.26      325.06      6.57 o 
   2   0   7      930.70      940.15     15.06 o 
   3   0   7       15.83       22.36      1.85 o 
   4   0   7      281.35      262.91      5.70 o 
   5   0   7        5.90        5.89      0.97 o 
   6   0   7       20.29       23.50      2.35 o 
   7   0   7      430.20      446.85     13.49 o 
   8   0   7       27.41       29.98      3.46 o 
   9   0   7      106.43       92.59      7.79 o 
  10   0   7        0.00        3.44      3.35 o 
 -11   1   7        4.59        7.54      3.66 o 
 -10   1   7       16.50       15.25      2.54 o 
  -9   1   7      107.07      104.03      4.34 o 
  -8   1   7      157.84      165.85      5.65 o 
  -7   1   7       26.27       25.11      1.84 o 
  -6   1   7       50.98       47.28      3.38 o 
  -5   1   7       32.14       39.81      3.37 o 
  -4   1   7      205.44      211.55      9.36 o 
  -3   1   7       28.47       29.16      1.30 o 
  -2   1   7      219.21      225.09      4.50 o 
  -1   1   7      139.03      133.21      3.53 o 
   0   1   7      270.20      294.01      4.38 o 
   1   1   7      366.08      372.98      4.43 o 
   2   1   7       19.60       22.40      1.26 o 
   3   1   7       85.70       86.80      2.36 o 
   4   1   7      688.57      705.76      7.89 o 
   5   1   7       61.16       63.31      2.19 o 
   6   1   7       14.49       14.68      1.07 o 
   7   1   7       30.24       30.41      2.06 o 
   8   1   7       79.42       83.51      3.74 o 
   9   1   7        0.77       -0.32      0.99 o 
  10   1   7       20.26       17.69      3.21 o 
 -11   2   7        3.13        4.66      2.50 o 
 -10   2   7       30.88       28.04      3.39 o 
  -9   2   7        3.68        7.90      2.01 o 
  -8   2   7      205.80      211.50      7.08 o 
  -7   2   7       82.06       69.26      3.54 o 
  -6   2   7      104.83      104.67      3.77 o 
  -5   2   7       11.44       17.69      1.57 o 
  -4   2   7      203.05      192.15      9.08 o 
  -3   2   7      172.38      182.93      7.24 o 
  -2   2   7      173.10      183.24      4.22 o 
  -1   2   7      839.49      889.64     12.67 o 
   0   2   7     1662.60     1699.09     14.51 o 
   1   2   7      437.98      444.82      5.96 o 
   2   2   7      125.43      137.69      4.01 o 
   3   2   7       98.45      100.76      2.97 o 
   4   2   7      106.85      102.52      4.31 o 
   5   2   7       92.15       90.74      3.10 o 
   6   2   7      331.04      311.65      5.69 o 
   7   2   7       41.39       35.74      2.38 o 
   8   2   7       12.07       10.35      2.03 o 
   9   2   7       62.62       67.21      5.12 o 
  10   2   7       29.93       30.96      7.90 o 
 -11   3   7       23.10       20.89      7.10 o 
 -10   3   7       68.77       73.70      7.07 o 
  -9   3   7       80.18       81.24      5.66 o 
  -8   3   7       39.04       47.78      4.36 o 
  -7   3   7      121.94      129.49      6.36 o 
  -6   3   7     1103.21     1032.98     36.82 o 
  -5   3   7      107.19      103.85      7.29 o 
  -4   3   7       48.99       45.19      3.50 o 
  -3   3   7      162.75      155.04      3.89 o 
  -2   3   7       19.09       14.82      1.08 o 
  -1   3   7      181.70      182.85      4.90 o 
   0   3   7      446.60      438.43      6.09 o 
   1   3   7      222.58      231.05      5.16 o 
   2   3   7      409.06      390.54      6.52 o 
   3   3   7      140.21      141.59      4.45 o 
   4   3   7      345.72      323.35     10.24 o 
   5   3   7       59.25       53.01      2.70 o 
   6   3   7       17.37       16.08      2.03 o 
   7   3   7      110.59      118.97      6.49 o 
   8   3   7       19.11       18.45      2.76 o 
   9   3   7       17.04       17.29      2.82 o 
 -10   4   7        1.17        5.20      2.38 o 
  -9   4   7        9.25       13.60      2.72 o 
  -8   4   7       22.14       25.17      3.46 o 
  -7   4   7      287.36      337.39     14.51 o 
  -6   4   7      252.92       66.94    128.04 o 
  -5   4   7      122.54      138.72     10.71 o 
  -4   4   7      127.73      130.95      4.27 o 
  -3   4   7       58.46       64.78      4.10 o 
  -2   4   7       81.47       88.51      3.80 o 
  -1   4   7       37.12       32.38      2.25 o 
   0   4   7      272.29      264.05      5.88 o 
   1   4   7      397.44      402.88     11.24 o 
   2   4   7      106.59      106.47      4.47 o 
   3   4   7     1050.34     1020.34     16.83 o 
   4   4   7      138.76      122.18      4.97 o 
   5   4   7       57.05       59.93      4.38 o 
   6   4   7       33.96       23.93      3.46 o 
   7   4   7       36.48       45.08      4.91 o 
   8   4   7        5.87        4.49      2.13 o 
   9   4   7      104.91      110.06      9.67 o 
  -9   5   7       48.46       52.21      5.22 o 
  -8   5   7       18.44       16.79      3.13 o 
  -7   5   7      103.73      116.52     14.55 o 
  -6   5   7      161.87      168.95      8.82 o 
  -5   5   7       50.93       56.20      2.56 o 
  -4   5   7       57.76       54.86      2.82 o 
  -3   5   7      336.51      324.48      8.20 o 
  -2   5   7      157.33      134.94      6.72 o 
  -1   5   7      138.66      129.61      5.34 o 
   0   5   7      365.73      365.62     11.27 o 
   1   5   7      179.12      176.01      7.01 o 
   2   5   7      258.20      257.88      8.55 o 
   3   5   7        0.19        0.55      1.82 o 
   4   5   7       23.40       21.31      3.30 o 
   5   5   7       12.98       12.05      3.41 o 
   6   5   7        0.80        0.80      1.46 o 
   7   5   7       11.87       10.52      2.66 o 
   8   5   7       20.08       15.78      4.09 o 
  -8   6   7       46.77       59.97      5.18 o 
  -7   6   7       29.65       26.36      9.35 o 
  -6   6   7       23.41       20.83      4.39 o 
  -5   6   7      132.85      136.36      7.34 o 
  -4   6   7       95.02       98.51      4.95 o 
  -3   6   7      184.64      163.67      5.57 o 
  -2   6   7       10.02        8.08      1.77 o 
  -1   6   7       37.18       38.20      3.83 o 
   0   6   7       39.28       42.46      4.13 o 
   1   6   7        0.74        3.14      1.60 o 
   2   6   7       61.63       62.52      4.53 o 
   3   6   7        7.11        9.95      2.54 o 
   4   6   7       42.29       44.91      4.89 o 
   5   6   7       16.61       14.30      3.07 o 
   6   6   7       51.40       53.79      5.67 o 
   7   6   7       24.02       24.97      6.82 o 
  -7   7   7       37.06       48.11      9.83 o 
  -6   7   7       28.38       45.66     10.80 o 
  -5   7   7        7.98       14.37      4.04 o 
  -4   7   7      219.85      218.72      9.95 o 
  -3   7   7      181.50      180.28      7.42 o 
  -2   7   7       15.06       16.37      4.38 o 
  -1   7   7       31.91       40.10      4.27 o 
   0   7   7        2.86        6.51      1.96 o 
   1   7   7       50.11       47.42      5.15 o 
   2   7   7        7.25        8.91      2.58 o 
   3   7   7        6.98        4.25      2.02 o 
   4   7   7       37.69       42.62      5.14 o 
   5   7   7       64.13       71.62      6.65 o 
  -5   8   7       26.05       19.92      6.27 o 
  -4   8   7       38.98       37.40      5.95 o 
  -3   8   7       22.95       27.66      7.55 o 
  -2   8   7        8.49        6.88      2.05 o 
  -1   8   7       65.00       57.15      5.36 o 
   0   8   7       63.45       68.92      6.42 o 
   1   8   7       39.33       36.85      4.75 o 
   2   8   7        2.27       -1.37      2.05 o 
   3   8   7       47.33       34.60      4.74 o 
 -11   0   8       31.86       32.06      6.45 o 
 -10   0   8        0.10        2.82      2.47 o 
  -9   0   8      112.05      100.87     10.41 o 
  -8   0   8        8.06       12.20      2.37 o 
  -7   0   8       85.10       91.41      6.29 o 
  -6   0   8      413.42      438.52      7.17 o 
  -5   0   8       17.74       24.16      2.03 o 
  -4   0   8      426.74      458.32     11.21 o 
  -3   0   8       40.12       42.85      4.96 o 
  -2   0   8      773.09      768.91     12.39 o 
  -1   0   8      490.19      527.65      8.17 o 
   0   0   8       11.40       11.52      2.12 o 
   1   0   8      143.08      153.27      4.77 o 
   2   0   8       13.28       13.26      1.44 o 
   3   0   8        7.83        8.43      1.96 o 
   4   0   8      232.44      256.19      8.08 o 
   5   0   8      167.41      168.00      5.46 o 
   6   0   8        2.32        1.58      1.50 o 
   7   0   8       91.66       96.74      5.92 o 
   8   0   8       61.02       67.41      6.29 o 
   9   0   8      120.36      128.54     14.57 o 
 -11   1   8       19.66       16.58      4.88 o 
 -10   1   8       23.45       27.80      3.30 o 
  -9   1   8       89.81       95.06      4.49 o 
  -8   1   8       46.01       44.73      3.00 o 
  -7   1   8       49.25       50.96      2.81 o 
  -6   1   8      109.27      117.90      5.97 o 
  -5   1   8      390.20      394.09      9.44 o 
  -4   1   8      641.80      634.90      8.20 o 
  -3   1   8      121.28      121.93      2.68 o 
  -2   1   8       17.97       16.82      1.32 o 
  -1   1   8      135.88      144.88      3.45 o 
   0   1   8      559.86      578.76      6.74 o 
   1   1   8      150.19      171.18      3.11 o 
   2   1   8       99.66       98.59      2.43 o 
   3   1   8      211.13      228.55      3.79 o 
   4   1   8      311.72      313.47      5.73 o 
   5   1   8      584.58      617.85      9.46 o 
   6   1   8      268.40      265.14      5.54 o 
   7   1   8      186.27      192.59      5.15 o 
   8   1   8       27.33       32.09      2.70 o 
   9   1   8       10.31       10.96      1.90 o 
 -11   2   8        0.12        0.97      1.83 o 
 -10   2   8       53.76       56.47      5.22 o 
  -9   2   8       22.76       23.75      2.53 o 
  -8   2   8       86.40       94.81      3.98 o 
  -7   2   8      142.88      149.68      6.01 o 
  -6   2   8      619.35      589.59     11.67 o 
  -5   2   8      209.26      212.88      8.48 o 
  -4   2   8       19.37       18.65      2.39 o 
  -3   2   8      148.03      134.45      4.13 o 
  -2   2   8      161.81      169.45      4.09 o 
  -1   2   8       29.68       33.44      1.77 o 
   0   2   8      580.22      585.90      6.43 o 
   1   2   8      336.13      326.15      5.85 o 
   2   2   8      822.98      815.85      9.78 o 
   3   2   8        4.33        3.23      0.86 o 
   4   2   8       36.85       37.56      2.40 o 
   5   2   8       17.88       14.28      1.36 o 
   6   2   8       52.92       51.32      2.72 o 
   7   2   8        5.75        6.72      1.53 o 
   8   2   8       25.33       25.51      2.81 o 
   9   2   8        0.53       -0.82      1.81 o 
 -10   3   8       32.85       32.22      5.67 o 
  -9   3   8       38.61       38.75      4.15 o 
  -8   3   8       53.07       60.25      4.97 o 
  -7   3   8      135.20      131.29      8.90 o 
  -6   3   8      516.63      510.86     17.31 o 
  -5   3   8      199.36      198.02     10.36 o 
  -4   3   8       50.38       49.08      2.50 o 
  -3   3   8       13.14       13.68      1.89 o 
  -2   3   8       78.06       76.34      3.39 o 
  -1   3   8      131.34      138.60      4.48 o 
   0   3   8      264.95      256.02      4.94 o 
   1   3   8        8.02        9.70      1.11 o 
   2   3   8       64.80       55.40      2.49 o 
   3   3   8      574.72      531.72     20.37 o 
   4   3   8       84.97       84.52      3.90 o 
   5   3   8        5.46        4.86      0.99 o 
   6   3   8      113.75      111.83      4.61 o 
   7   3   8        3.57        2.78      1.92 o 
   8   3   8        7.94       10.83      2.88 o 
   9   3   8       25.79       29.25      4.20 o 
 -10   4   8       89.75       87.47      8.54 o 
  -9   4   8       41.57       55.86      5.23 o 
  -8   4   8      105.45      125.23      8.41 o 
  -7   4   8       22.61       27.46     10.49 o 
  -6   4   8       22.65       17.86      3.72 o 
  -5   4   8      184.05      194.15     16.73 o 
  -4   4   8       90.37       88.15      3.13 o 
  -3   4   8      143.18      134.52      3.70 o 
  -2   4   8       78.42       76.81      3.21 o 
  -1   4   8        7.47        6.40      1.21 o 
   0   4   8       33.38       31.76      2.07 o 
   1   4   8        6.31        3.68      1.31 o 
   2   4   8       16.80       16.91      1.94 o 
   3   4   8      273.35      246.67      7.06 o 
   4   4   8      217.46      193.94     10.46 o 
   5   4   8       20.10       20.71      3.34 o 
   6   4   8        0.54       -0.04      1.40 o 
   7   4   8       29.89       37.92      4.61 o 
   8   4   8       12.73       16.67      4.62 o 
  -9   5   8       26.06       35.95      4.50 o 
  -8   5   8       10.58       12.69      2.74 o 
  -7   5   8       15.91       20.88      6.30 o 
  -6   5   8      114.36      118.91     16.86 o 
  -5   5   8        8.44        7.82      2.05 o 
  -4   5   8        5.42        4.67      0.82 o 
  -3   5   8       18.28       11.22      2.07 o 
  -2   5   8       85.83       77.49      4.34 o 
  -1   5   8        1.32        1.61      1.06 o 
   0   5   8      239.39      231.09      9.31 o 
   1   5   8      325.42      314.94      9.68 o 
   2   5   8      585.90      551.93     18.86 o 
   3   5   8      140.17      135.82      6.37 o 
   4   5   8       56.70       46.02      4.80 o 
   5   5   8       17.56       20.41      3.38 o 
   6   5   8       29.07       33.98      4.40 o 
   7   5   8       15.81       16.19      4.19 o 
  -8   6   8      118.49      135.43      8.82 o 
  -7   6   8       70.06       83.69      8.96 o 
  -6   6   8       46.79       68.84      9.16 o 
  -5   6   8        2.10        6.03      2.72 o 
  -4   6   8        2.40        4.42      1.24 o 
  -3   6   8      148.65      142.88      6.13 o 
  -2   6   8      110.20      120.15      5.66 o 
  -1   6   8       79.34       78.57      5.59 o 
   0   6   8      132.62      137.91      7.81 o 
   1   6   8       24.00       21.78      3.44 o 
   2   6   8      116.76      121.70      7.70 o 
   3   6   8       35.33       38.37      5.55 o 
   4   6   8       38.62       31.39      4.24 o 
   5   6   8        8.23        8.49      2.65 o 
   6   6   8       28.46       29.28      5.15 o 
  -6   7   8       15.02       16.48      4.50 o 
  -5   7   8        1.20        2.02      9.00 o 
  -4   7   8       42.49       43.07      4.63 o 
  -3   7   8       97.15       96.78      5.46 o 
  -2   7   8      119.44      122.27      7.78 o 
  -1   7   8       20.87       22.08      3.22 o 
   0   7   8       72.89       79.44      6.42 o 
   1   7   8        2.72        4.41      1.87 o 
   2   7   8        2.75        1.74      1.99 o 
   3   7   8       23.10       21.72      4.00 o 
   4   7   8       44.53       58.83      6.07 o 
   5   7   8       22.10       17.93      6.23 o 
  -4   8   8       91.00       86.39      9.00 o 
  -3   8   8      119.12      110.94     14.78 o 
  -2   8   8        0.42        1.07      1.36 o 
  -1   8   8       34.84       36.30      4.34 o 
   0   8   8        8.30        9.02      2.72 o 
   1   8   8       91.71       90.13      7.40 o 
   2   8   8       15.38       13.71      3.12 o 
 -11   0   9      189.71      176.07     14.86 o 
 -10   0   9       69.81       57.49      8.47 o 
  -9   0   9        0.08        2.80      2.54 o 
  -8   0   9      139.93      120.87      5.60 o 
  -7   0   9        2.29        1.55      0.67 o 
  -6   0   9      230.09      220.64      7.72 o 
  -5   0   9      570.80      556.51     15.38 o 
  -4   0   9        0.23        0.84      1.44 o 
  -3   0   9      206.21      226.78      5.91 o 
  -2   0   9       46.50       39.21      2.78 o 
  -1   0   9      191.61      193.04      4.22 o 
   0   0   9      409.96      424.75      7.01 o 
   1   0   9       15.78       16.44      2.10 o 
   2   0   9      127.81      145.69      4.49 o 
   3   0   9      433.19      441.79     13.03 o 
   4   0   9       20.58       20.21      2.02 o 
   5   0   9        0.16        0.51      0.77 o 
   6   0   9       14.80       10.61      2.17 o 
   7   0   9       33.10       38.89     11.16 o 
   8   0   9        0.42        3.34      2.99 o 
   9   0   9      104.43      112.12     13.62 o 
 -11   1   9       19.78       29.86      6.01 o 
 -10   1   9       14.84       14.40      2.91 o 
  -9   1   9       63.42       70.73      5.04 o 
  -8   1   9       81.42       63.66      3.60 o 
  -7   1   9      170.64      182.45      5.91 o 
  -6   1   9      136.13      160.85      5.66 o 
  -5   1   9      150.44      153.93      5.80 o 
  -4   1   9       47.69       52.37      1.75 o 
  -3   1   9      168.35      161.14      4.46 o 
  -2   1   9      451.02      408.17      7.01 o 
  -1   1   9      145.66      143.36      3.92 o 
   0   1   9      245.29      277.13      4.56 o 
   1   1   9      229.82      220.69      4.38 o 
   2   1   9        6.61        4.71      0.63 o 
   3   1   9      179.67      173.71      5.01 o 
   4   1   9       73.36       68.57      2.97 o 
   5   1   9       23.52       22.04      1.86 o 
   6   1   9       13.62       15.66      1.55 o 
   7   1   9       11.00       11.50      1.87 o 
   8   1   9        2.35        1.44      1.40 o 
   9   1   9      164.21      164.81     13.31 o 
 -10   2   9       45.22       44.34      5.04 o 
  -9   2   9        7.69        5.33      1.45 o 
  -8   2   9       57.83       57.25      3.68 o 
  -7   2   9      118.52      115.71      5.63 o 
  -6   2   9      204.20      217.43     10.85 o 
  -5   2   9      244.55      256.56     10.37 o 
  -4   2   9        2.90        2.82      2.14 o 
  -3   2   9      151.22      165.24      4.44 o 
  -2   2   9      447.45      433.69     11.39 o 
  -1   2   9      675.00      706.73     10.91 o 
   0   2   9      484.41      504.85      7.66 o 
   1   2   9      251.15      276.72      4.82 o 
   2   2   9       83.16       77.64      2.41 o 
   3   2   9      355.35      330.50      6.09 o 
   4   2   9      158.85      150.16      5.51 o 
   5   2   9      190.83      180.06      8.22 o 
   6   2   9       39.41       41.28      2.58 o 
   7   2   9      140.36      148.72      6.20 o 
   8   2   9       10.36       12.61      2.35 o 
   9   2   9       40.72       40.84      4.93 o 
 -10   3   9       85.31       81.58      9.20 o 
  -9   3   9       45.54       47.36      4.70 o 
  -8   3   9       30.26       37.74      4.14 o 
  -7   3   9      120.36      106.81      7.42 o 
  -6   3   9       15.28       16.31      2.84 o 
  -5   3   9       93.36      111.64      8.12 o 
  -4   3   9       87.05       81.50      3.68 o 
  -3   3   9       40.99       65.32      3.43 o 
  -2   3   9      192.63      189.55      7.83 o 
  -1   3   9      102.53      105.72      4.01 o 
   0   3   9      412.22      448.98     12.38 o 
   1   3   9      192.75      189.33      5.51 o 
   2   3   9       72.16       74.65      3.76 o 
   3   3   9      432.25      465.38     25.77 o 
   4   3   9       28.43       25.28      2.28 o 
   5   3   9       45.10       46.25      2.69 o 
   6   3   9       80.09       87.46      4.27 o 
   7   3   9       17.83       21.23      3.57 o 
   8   3   9       62.54       54.01      4.71 o 
 -10   4   9       74.30      105.30     11.59 o 
  -9   4   9       25.79       30.48      4.06 o 
  -8   4   9        7.84        7.98      3.51 o 
  -7   4   9        5.95        6.41      2.73 o 
  -6   4   9      283.69      274.46     12.75 o 
  -5   4   9      224.64      221.57     11.85 o 
  -4   4   9       49.89       46.76      2.51 o 
  -3   4   9       62.09       61.38      3.35 o 
  -2   4   9      230.54      219.52      4.94 o 
  -1   4   9       57.15       54.51      3.29 o 
   0   4   9      227.40      221.65      5.80 o 
   1   4   9      158.60      137.42      6.06 o 
   2   4   9      804.59      770.24     21.19 o 
   3   4   9      258.92      254.17      9.73 o 
   4   4   9       56.75       60.20      3.59 o 
   5   4   9       46.75       43.41      4.65 o 
   6   4   9        2.53        5.76      2.59 o 
   7   4   9       33.40       37.69      4.63 o 
   8   4   9       49.73       52.79     11.74 o 
  -9   5   9       85.26       80.57      8.29 o 
  -8   5   9      204.07      214.40     17.40 o 
  -7   5   9      105.87       98.38      8.77 o 
  -6   5   9       51.85       51.20      6.79 o 
  -5   5   9       37.16       35.86      6.58 o 
  -4   5   9      326.53      308.66      7.98 o 
  -3   5   9       35.57       26.09      1.74 o 
  -2   5   9      250.61      236.40      8.16 o 
  -1   5   9       12.79       12.56      1.62 o 
   0   5   9       31.14       26.95      3.33 o 
   1   5   9       21.87       21.96      3.16 o 
   2   5   9       63.07       59.74      5.83 o 
   3   5   9       65.84       68.43      5.73 o 
   4   5   9      136.66      133.65      8.12 o 
   5   5   9        0.20       -1.09      1.69 o 
   6   5   9       61.89       73.31      6.50 o 
   7   5   9       22.66       37.17     10.84 o 
  -8   6   9       43.81       43.19      6.29 o 
  -7   6   9        8.39       14.48      3.18 o 
  -6   6   9       11.50        7.97      5.89 o 
  -5   6   9        8.49       13.53      2.60 o 
  -4   6   9        9.15        4.57      2.39 o 
  -3   6   9       48.96       48.69      3.60 o 
  -2   6   9       49.31       47.87      4.78 o 
  -1   6   9       56.26       64.39      6.01 o 
   0   6   9      123.69      118.84      7.30 o 
   1   6   9       25.83       26.47      3.69 o 
   2   6   9       50.33       49.14      4.97 o 
   3   6   9       18.66       26.43      3.87 o 
   4   6   9       51.47       58.07      5.80 o 
   5   6   9        0.29        3.85      2.45 o 
   6   6   9        1.48        3.98      3.88 o 
  -6   7   9       29.24       29.05      7.34 o 
  -5   7   9       14.70       12.49      3.81 o 
  -4   7   9       83.69       77.54      6.20 o 
  -3   7   9       20.65       16.02      5.19 o 
  -2   7   9       30.14       26.87      3.53 o 
  -1   7   9       21.42       23.57      4.08 o 
   0   7   9        5.14        4.35      2.11 o 
   1   7   9       42.02       46.94      5.13 o 
   2   7   9       26.51       30.22      4.70 o 
   3   7   9       38.54       46.77      5.42 o 
   4   7   9        8.60       10.19      3.56 o 
  -3   8   9       24.35       29.34      7.89 o 
  -2   8   9       58.49       59.95      7.15 o 
  -1   8   9       10.18       11.48      2.98 o 
   0   8   9       22.04       29.56     13.43 o 
   1   8   9       51.08       49.43     12.06 o 
 -11   0  10       21.50       27.72      5.99 o 
 -10   0  10       34.74       39.97      7.43 o 
  -9   0  10       41.98       50.08      8.09 o 
  -8   0  10       29.17       35.31      6.63 o 
  -7   0  10      302.75      304.03      6.55 o 
  -6   0  10       27.00       35.58      3.18 o 
  -5   0  10        2.53        1.78      1.35 o 
  -4   0  10      103.28      117.20      4.70 o 
  -3   0  10       22.61       29.59      2.76 o 
  -2   0  10      635.54      638.28     11.04 o 
  -1   0  10      740.41      751.89      9.87 o 
   0   0  10       34.33       32.94      2.52 o 
   1   0  10       51.84       47.96      3.22 o 
   2   0  10       41.02       37.19      2.93 o 
   3   0  10      209.34      173.92      8.51 o 
   4   0  10       23.58       23.24      2.70 o 
   5   0  10       13.69       14.65      1.84 o 
   6   0  10       72.51       73.08      8.64 o 
   7   0  10       22.73       22.89      4.13 o 
   8   0  10       37.09       33.33      5.22 o 
   9   0  10        9.13        3.50      3.06 o 
 -10   1  10       66.60       61.81      5.02 o 
  -9   1  10       35.86       40.14      3.87 o 
  -8   1  10        1.10        1.08      0.79 o 
  -7   1  10       16.98       15.05      2.13 o 
  -6   1  10        8.91        5.13      1.16 o 
  -5   1  10       86.67       80.23      2.23 o 
  -4   1  10       23.23       20.64      1.31 o 
  -3   1  10      112.41      118.58      3.83 o 
  -2   1  10      145.64      127.69      3.41 o 
  -1   1  10      141.07      139.64      3.60 o 
   0   1  10      227.34      225.42      4.36 o 
   1   1  10        0.27        0.39      0.58 o 
   2   1  10      488.72      465.51      6.72 o 
   3   1  10      479.25      476.08      6.78 o 
   4   1  10      199.36      197.36      5.33 o 
   5   1  10      144.71      148.41      4.89 o 
   6   1  10       38.54       46.04      3.42 o 
   7   1  10       16.31       17.89      2.48 o 
   8   1  10       75.08       70.29      7.44 o 
   9   1  10       17.85       17.63      4.15 o 
 -10   2  10        9.28        6.65      3.39 o 
  -9   2  10      109.03      116.39      6.66 o 
  -8   2  10       30.12       30.38      2.78 o 
  -7   2  10      144.10      129.60      6.18 o 
  -6   2  10      340.07      343.88     20.79 o 
  -5   2  10      598.94      618.04     18.99 o 
  -4   2  10       86.55       85.91      3.68 o 
  -3   2  10       79.81       72.56      3.17 o 
  -2   2  10       48.29       50.64      2.80 o 
  -1   2  10      171.70      169.03      4.63 o 
   0   2  10      262.08      249.56      5.51 o 
   1   2  10       94.00       81.91      2.69 o 
   2   2  10      151.16      150.42      3.63 o 
   3   2  10      457.07      455.07      9.90 o 
   4   2  10      178.47      173.08      6.72 o 
   5   2  10      237.57      233.91      6.30 o 
   6   2  10       46.70       47.51      2.91 o 
   7   2  10        4.45        7.03      1.58 o 
   8   2  10       23.91       22.70      3.39 o 
 -10   3  10       51.88       55.27      8.65 o 
  -9   3  10       25.23       21.66      3.45 o 
  -8   3  10       74.04       83.90      7.85 o 
  -7   3  10       49.32       50.25      7.84 o 
  -6   3  10       25.71       23.85      4.11 o 
  -5   3  10       68.41       74.22      6.76 o 
  -4   3  10      141.84      125.48      6.32 o 
  -3   3  10       16.04       19.74      2.18 o 
  -2   3  10       63.53       56.95      3.27 o 
  -1   3  10       63.06       68.02      3.45 o 
   0   3  10      327.24      321.59      5.52 o 
   1   3  10      127.87      136.10      5.25 o 
   2   3  10      100.53       94.07      3.93 o 
   3   3  10      135.16      119.11      5.18 o 
   4   3  10       39.17       43.53      2.72 o 
   5   3  10        1.68        2.04      1.26 o 
   6   3  10       17.12       15.52      2.48 o 
   7   3  10       14.45       18.19      2.77 o 
   8   3  10        2.51        6.24      3.80 o 
  -9   4  10        7.00        7.87      2.42 o 
  -8   4  10       25.79       35.28      5.63 o 
  -7   4  10       40.61       51.26      6.46 o 
  -6   4  10       21.89       18.40      3.93 o 
  -5   4  10      179.19      177.06     10.98 o 
  -4   4  10      126.20      120.09      7.20 o 
  -3   4  10       15.39       15.80      1.85 o 
  -2   4  10       71.55       56.93      3.45 o 
  -1   4  10       51.18       40.62      2.62 o 
   0   4  10      303.62      296.23      7.35 o 
   1   4  10      410.75      416.77     12.77 o 
   2   4  10       76.20       74.09      5.51 o 
   3   4  10        3.77        3.68      1.82 o 
   4   4  10      151.09      140.85      8.12 o 
   5   4  10       18.85       10.78      2.51 o 
   6   4  10       15.73       14.28      3.05 o 
   7   4  10       45.23       47.56      5.91 o 
  -8   5  10       27.66       28.14      5.61 o 
  -7   5  10       11.05       16.64      4.09 o 
  -6   5  10       56.46       52.57      4.81 o 
  -5   5  10      412.73      435.99     17.06 o 
  -4   5  10       15.17       16.04      3.18 o 
  -3   5  10        9.34        7.70      1.57 o 
  -2   5  10       38.70       37.04      2.65 o 
  -1   5  10      161.72      172.53      7.90 o 
   0   5  10      189.91      179.63      8.55 o 
   1   5  10        2.39        1.46      1.47 o 
   2   5  10       22.54       22.17      3.36 o 
   3   5  10      139.21      119.71      7.65 o 
   4   5  10       89.80       91.78      6.94 o 
   5   5  10      127.58      138.86      8.80 o 
   6   5  10       15.14        7.56      5.63 o 
  -7   6  10       16.50       15.95      4.94 o 
  -6   6  10       35.78       42.27      6.29 o 
  -5   6  10       43.44       51.27      4.96 o 
  -4   6  10      132.90      129.72      9.53 o 
  -3   6  10       47.75       44.06      3.76 o 
  -2   6  10       12.54       10.58      2.01 o 
  -1   6  10       35.12       41.63      4.34 o 
   0   6  10        7.25        6.78      2.24 o 
   1   6  10       14.67       14.52      3.55 o 
   2   6  10        3.42        2.42      1.38 o 
   3   6  10       44.68       41.88      4.89 o 
   4   6  10       59.53       62.59      6.09 o 
   5   6  10       69.58       65.64      7.55 o 
  -5   7  10       46.34       44.62      6.47 o 
  -4   7  10       90.51       81.03      6.62 o 
  -3   7  10       84.02       71.12      5.94 o 
  -2   7  10       59.68       61.09      6.23 o 
  -1   7  10       21.14       25.28      3.62 o 
   0   7  10        2.97        0.57      2.23 o 
   1   7  10      131.98      148.29      9.18 o 
   2   7  10        5.50       10.03      2.81 o 
   3   7  10       32.06       30.95      4.60 o 
 -10   0  11       11.56        8.29      4.02 o 
  -9   0  11        4.66        5.08      3.23 o 
  -8   0  11       23.00       23.62      5.77 o 
  -7   0  11       42.12       38.04      2.28 o 
  -6   0  11        1.27        1.12      0.69 o 
  -5   0  11       35.70       37.75      2.72 o 
  -4   0  11      215.76      206.79     10.28 o 
  -3   0  11       79.77       80.43      6.86 o 
  -2   0  11       65.69       75.60      3.07 o 
  -1   0  11        1.96        0.61      0.69 o 
   0   0  11       70.52       81.30      4.27 o 
   1   0  11      145.77      147.21      8.14 o 
   2   0  11       77.70       81.00      4.54 o 
   3   0  11      417.13      436.32     14.42 o 
   4   0  11      399.91      433.03     12.24 o 
   5   0  11        0.56        0.58      1.42 o 
   6   0  11       11.16        8.04      2.76 o 
   7   0  11       46.77       57.74      9.58 o 
   8   0  11       63.58       60.49     10.13 o 
 -10   1  11       30.21       29.14      4.76 o 
  -9   1  11       72.84       70.03      5.14 o 
  -8   1  11       63.53       62.88      4.56 o 
  -7   1  11        7.98        7.73      1.49 o 
  -6   1  11      436.16      442.36      9.23 o 
  -5   1  11       28.00       28.92      1.44 o 
  -4   1  11       70.60       66.40      2.57 o 
  -3   1  11        7.38        5.47      1.12 o 
  -2   1  11      436.41      438.79     10.69 o 
  -1   1  11      114.85      112.78      3.94 o 
   0   1  11      128.83      127.36      3.92 o 
   1   1  11      128.18      137.24      4.30 o 
   2   1  11        5.82        3.51      0.77 o 
   3   1  11       36.22       34.51      2.35 o 
   4   1  11       70.19       74.75      3.67 o 
   5   1  11        9.64        7.21      1.38 o 
   6   1  11        4.14        2.69      1.36 o 
   7   1  11       37.07       31.82      3.52 o 
   8   1  11       31.33       30.29      6.76 o 
 -10   2  11        7.16        2.00      2.85 o 
  -9   2  11      144.95      158.46     10.76 o 
  -8   2  11       25.49       27.22      2.59 o 
  -7   2  11      107.79      123.59      9.00 o 
  -6   2  11       31.29       35.12      3.80 o 
  -5   2  11       17.25       22.01      3.08 o 
  -4   2  11      340.80      306.94      7.66 o 
  -3   2  11      172.88      174.18      5.20 o 
  -2   2  11      122.89      121.28      4.83 o 
  -1   2  11      101.18      102.65      4.88 o 
   0   2  11       29.65       30.96      2.24 o 
   1   2  11       48.45       44.82      1.99 o 
   2   2  11       21.12       20.60      1.51 o 
   3   2  11       31.12       25.69      2.42 o 
   4   2  11       22.66       17.20      1.72 o 
   5   2  11       21.71       19.42      1.96 o 
   6   2  11       51.93       46.21      3.57 o 
   7   2  11      303.45      306.28     11.01 o 
   8   2  11       79.93       79.54      7.01 o 
 -10   3  11       22.26       21.63      5.57 o 
  -9   3  11       64.92       65.84      9.43 o 
  -8   3  11        4.41        1.21      2.51 o 
  -7   3  11        9.97       14.40      4.41 o 
  -6   3  11       49.22       54.18      6.13 o 
  -5   3  11       11.64        7.62      2.66 o 
  -4   3  11      145.44      144.77      5.46 o 
  -3   3  11       92.41       92.95      4.70 o 
  -2   3  11       22.16       21.88      1.82 o 
  -1   3  11       64.17       64.59      3.50 o 
   0   3  11      144.89      137.08      5.44 o 
   1   3  11      351.01      351.27     10.01 o 
   2   3  11       37.20       40.21      2.67 o 
   3   3  11       60.40       55.35      3.65 o 
   4   3  11      150.41      158.87      5.91 o 
   5   3  11       10.01       13.25      1.90 o 
   6   3  11       20.20       18.30      2.73 o 
   7   3  11       68.30       83.34      7.95 o 
  -9   4  11       14.98       11.80      4.94 o 
  -8   4  11       72.48       77.27     10.65 o 
  -7   4  11       38.93       39.37      7.62 o 
  -6   4  11       75.91       69.74      9.58 o 
  -5   4  11        2.16        3.17      2.87 o 
  -4   4  11        5.50        6.74      3.85 o 
  -3   4  11       83.60       84.76      5.72 o 
  -2   4  11      234.06      227.90      7.55 o 
  -1   4  11      208.41      197.63      6.91 o 
   0   4  11      207.82      202.68      5.91 o 
   1   4  11      137.21      139.05      7.47 o 
   2   4  11      125.93      131.23      7.55 o 
   3   4  11      323.66      312.62     12.13 o 
   4   4  11      107.45      105.63      6.41 o 
   5   4  11       15.29       17.00      2.68 o 
   6   4  11       15.17       21.78      3.86 o 
   7   4  11       28.32       32.66      5.19 o 
  -8   5  11        9.68       12.82      5.04 o 
  -7   5  11      182.26      185.09     22.69 o 
  -6   5  11       39.08       38.08      4.42 o 
  -5   5  11       44.35       43.96      5.56 o 
  -4   5  11      121.67      120.71     17.67 o 
  -3   5  11      184.18      170.91      6.39 o 
  -2   5  11        0.63       -0.28      0.93 o 
  -1   5  11       53.46       51.36      3.51 o 
   0   5  11      180.58      182.33      8.79 o 
   1   5  11       74.79       76.34      5.93 o 
   2   5  11       12.65       13.52      2.69 o 
   3   5  11       86.75       98.83      8.46 o 
   4   5  11      115.94      120.67      8.10 o 
   5   5  11        4.90        5.13      2.09 o 
   6   5  11        8.46       10.29      4.93 o 
  -7   6  11       15.75       19.36      5.10 o 
  -6   6  11       33.48       35.22      4.75 o 
  -5   6  11       71.94       66.54      6.71 o 
  -4   6  11       12.84        7.83      2.40 o 
  -3   6  11        5.84        5.86      2.11 o 
  -2   6  11        3.64        3.06      1.18 o 
  -1   6  11        0.20       -2.71      1.81 o 
   0   6  11       33.57       29.08      3.91 o 
   1   6  11        0.59       -1.69      1.88 o 
   2   6  11        7.49        8.06      3.45 o 
   3   6  11        1.20       -2.30      1.90 o 
   4   6  11       14.19       17.82      3.50 o 
  -5   7  11       20.28        6.87      4.01 o 
  -4   7  11       69.42       70.20      9.98 o 
  -3   7  11       20.95       12.65      4.43 o 
  -2   7  11       13.23        9.25      3.47 o 
  -1   7  11       17.63       23.29      3.54 o 
   0   7  11       16.43       15.05      2.90 o 
   1   7  11       16.29       15.04      3.15 o 
   2   7  11        4.84        8.69      3.02 o 
 -10   0  12        0.48        1.82      2.47 o 
  -9   0  12       16.96       30.15      6.89 o 
  -8   0  12       92.15       92.41     11.37 o 
  -7   0  12       65.27       54.15      8.44 o 
  -6   0  12       93.84       89.43      5.41 o 
  -5   0  12        0.08        0.59      1.00 o 
  -4   0  12       22.46       20.48      2.31 o 
  -3   0  12       77.17       86.32      4.77 o 
  -2   0  12        0.90       -0.20      0.51 o 
  -1   0  12      251.68      229.90      6.17 o 
   0   0  12       89.36       84.93      6.43 o 
   1   0  12      114.84      103.20     13.86 o 
   2   0  12       26.14       24.05      3.59 o 
   3   0  12      251.40      249.47     11.34 o 
   4   0  12        7.41        6.66      3.12 o 
   5   0  12       16.99       18.61      2.69 o 
   6   0  12       28.69       33.15      5.20 o 
   7   0  12       22.20       21.32      5.88 o 
   8   0  12        0.63        0.82      1.83 o 
 -10   1  12       44.01       37.64      5.53 o 
  -9   1  12       15.22       18.10      3.92 o 
  -8   1  12        1.57        2.11      3.13 o 
  -7   1  12      172.68      189.09      6.18 o 
  -6   1  12      239.40      255.29      6.75 o 
  -5   1  12       58.92       54.50      2.00 o 
  -4   1  12      111.58      107.03      3.93 o 
  -3   1  12       12.63       14.06      1.60 o 
  -2   1  12      409.34      405.00     10.66 o 
  -1   1  12        9.86       11.85      1.25 o 
   0   1  12       58.77       57.46      3.81 o 
   1   1  12       96.92      105.66      5.19 o 
   2   1  12       44.60       38.58      2.44 o 
   3   1  12       11.07       13.48      1.89 o 
   4   1  12       19.93       19.43      2.40 o 
   5   1  12        6.32        7.03      1.42 o 
   6   1  12       20.87       18.85      2.68 o 
   7   1  12       85.68       90.35      6.11 o 
 -10   2  12       27.31       18.66      5.05 o 
  -9   2  12       10.30        9.22      3.16 o 
  -8   2  12       38.27       34.67      5.23 o 
  -7   2  12       13.34        8.12      2.32 o 
  -6   2  12       63.42       68.63      5.30 o 
  -5   2  12       59.95       62.14      4.96 o 
  -4   2  12      118.26      114.00      4.86 o 
  -3   2  12      421.22      399.83     17.58 o 
  -2   2  12      227.11      210.92      7.19 o 
  -1   2  12       44.92       41.92      4.42 o 
   0   2  12       81.64       79.59      5.44 o 
   1   2  12      128.33      125.90      4.47 o 
   2   2  12       52.76       48.90      3.31 o 
   3   2  12        5.43        4.25      0.91 o 
   4   2  12      190.30      196.81      6.61 o 
   5   2  12       39.10       41.17      2.90 o 
   6   2  12       10.07        9.38      1.78 o 
   7   2  12       31.64       27.91      3.47 o 
  -9   3  12      103.68      103.36     12.43 o 
  -8   3  12       60.55       57.48      9.07 o 
  -7   3  12       10.60       13.20      3.39 o 
  -6   3  12       17.96       20.67      3.40 o 
  -5   3  12       11.80       12.36      2.77 o 
  -4   3  12       30.60       32.18      2.83 o 
  -3   3  12      136.50      142.70      6.59 o 
  -2   3  12      123.97      126.74      5.88 o 
  -1   3  12      175.16      164.69      8.25 o 
   0   3  12        7.16       12.51      1.92 o 
   1   3  12      199.38      199.55      7.58 o 
   2   3  12      109.15      107.74      4.61 o 
   3   3  12      117.82      113.46      4.89 o 
   4   3  12       77.93       83.80      4.45 o 
   5   3  12       17.62       19.41      2.32 o 
   6   3  12       10.05       10.16      3.94 o 
   7   3  12       13.63       16.04      3.87 o 
  -8   4  12       16.03        9.41      3.84 o 
  -7   4  12      111.43       96.92     12.16 o 
  -6   4  12       80.78       86.05     11.28 o 
  -5   4  12       26.95       30.11      4.99 o 
  -4   4  12       38.55       40.50      9.13 o 
  -3   4  12       97.85       99.90      5.55 o 
  -2   4  12      285.03      283.87      9.34 o 
  -1   4  12       22.36       19.12      1.93 o 
   0   4  12       87.82      109.63      5.77 o 
   1   4  12      204.07      197.29      5.72 o 
   2   4  12        1.67        0.87      0.79 o 
   3   4  12        1.74        0.16      0.92 o 
   4   4  12       38.93       44.68      3.38 o 
   5   4  12       12.87        9.73      1.76 o 
   6   4  12        3.67        3.32      2.37 o 
  -7   5  12       65.55       57.77      9.87 o 
  -6   5  12       17.88       14.64      3.25 o 
  -5   5  12       20.75       12.28      3.07 o 
  -4   5  12        4.91        4.69      1.88 o 
  -3   5  12      145.89      165.25      6.00 o 
  -2   5  12        5.42        5.15      1.54 o 
  -1   5  12      207.84      197.53      9.12 o 
   0   5  12       38.79       36.64      4.09 o 
   1   5  12       39.68       35.52      4.80 o 
   2   5  12       11.09       16.63      3.20 o 
   3   5  12       31.72       37.56      4.70 o 
   4   5  12      173.46      165.88      8.10 o 
   5   5  12       36.79       33.11      5.59 o 
  -6   6  12       37.24       51.96      6.57 o 
  -5   6  12       33.58       38.72      7.92 o 
  -4   6  12      153.72      145.45      9.89 o 
  -3   6  12       99.13       97.00      9.19 o 
  -2   6  12       76.63       72.31      5.61 o 
  -1   6  12        5.60        4.48      3.80 o 
   0   6  12       37.28       58.89      5.45 o 
   1   6  12        4.75        7.43      2.25 o 
   2   6  12        8.54        6.89      2.50 o 
   3   6  12        1.14        0.93      1.25 o 
   4   6  12      209.35      197.25     17.68 o 
  -3   7  12       11.24       10.04      4.71 o 
  -2   7  12        2.23        5.56      3.72 o 
  -1   7  12       37.03       37.40      8.61 o 
   0   7  12        5.88        4.23      2.13 o 
   1   7  12       71.51       71.64     10.82 o 
 -10   0  13      103.90      127.80     15.00 o 
  -9   0  13        0.08        6.40      3.82 o 
  -8   0  13        0.28        0.43      2.24 o 
  -7   0  13       71.90       91.97     11.46 o 
  -6   0  13       88.34       82.32      5.47 o 
  -5   0  13      218.36      209.81      7.11 o 
  -4   0  13      153.32      158.40      6.97 o 
  -3   0  13       31.80       29.22      1.94 o 
  -2   0  13        2.51        2.06      0.68 o 
  -1   0  13        6.79        4.44      1.92 o 
   0   0  13        0.72        0.42      1.65 o 
   1   0  13        2.85        1.91      3.25 o 
   2   0  13      111.20      117.53      9.30 o 
   3   0  13       55.22       55.67      5.65 o 
   4   0  13       80.19       81.38      7.16 o 
   5   0  13      326.80      325.89     30.38 o 
   6   0  13        0.10       -2.20      2.55 o 
   7   0  13      104.73       94.34     12.96 o 
  -9   1  13        2.14       -2.65      4.63 o 
  -8   1  13       70.98       73.49     15.00 o 
  -7   1  13        8.75        7.26      2.82 o 
  -6   1  13       34.39       31.97      3.43 o 
  -5   1  13      583.48      582.26     11.39 o 
  -4   1  13      222.86      214.94      5.42 o 
  -3   1  13      231.14      223.23      5.76 o 
  -2   1  13       29.07       28.94      2.23 o 
  -1   1  13      134.31      131.36      5.84 o 
   0   1  13      247.79      240.13      6.64 o 
   1   1  13       84.97       82.52      3.53 o 
   2   1  13      216.75      207.98      6.71 o 
   3   1  13      206.61      206.88      7.11 o 
   4   1  13      130.09      133.77      6.22 o 
   5   1  13       32.99       29.25      4.26 o 
   6   1  13      144.68      143.29     12.23 o 
   7   1  13        4.57        3.21      4.96 o 
  -9   2  13       20.00       26.15      5.01 o 
  -8   2  13        0.83        0.89      2.12 o 
  -7   2  13        2.11        0.00      1.59 o 
  -6   2  13       13.12       11.99      2.45 o 
  -5   2  13       23.11       21.28      3.23 o 
  -4   2  13      145.74      145.11      7.72 o 
  -3   2  13      281.98      258.13     12.22 o 
  -2   2  13       27.75       28.11      2.90 o 
  -1   2  13       86.31       71.55      5.37 o 
   0   2  13      113.58      107.16      5.24 o 
   1   2  13       61.06       53.54      3.21 o 
   2   2  13      136.32      128.86      6.34 o 
   3   2  13       43.76       43.35      3.51 o 
   4   2  13       97.65       97.95      4.81 o 
   5   2  13       77.49       82.56      4.84 o 
   6   2  13       42.33       44.59      3.74 o 
   7   2  13       59.09       61.07      7.23 o 
  -9   3  13       24.61       22.06      6.18 o 
  -8   3  13        4.62        4.41      2.84 o 
  -7   3  13       46.16       47.99      4.99 o 
  -6   3  13        4.77        8.97      2.30 o 
  -5   3  13       85.81       95.32      6.81 o 
  -4   3  13       41.06       43.00      4.65 o 
  -3   3  13       64.55       64.65      5.51 o 
  -2   3  13        6.35        6.20      1.33 o 
  -1   3  13       71.14       64.76      5.42 o 
   0   3  13      123.96      139.49      5.86 o 
   1   3  13      163.80      166.01      7.18 o 
   2   3  13      181.40      181.25      5.95 o 
   3   3  13       38.09       43.83      3.18 o 
   4   3  13        0.89        0.57      1.39 o 
   5   3  13       91.39       89.83      5.72 o 
   6   3  13       68.97       68.60      6.16 o 
  -8   4  13       20.81       27.30      6.86 o 
  -7   4  13        6.40        8.46      3.35 o 
  -6   4  13        7.14        8.85      3.47 o 
  -5   4  13       10.57       12.23      3.75 o 
  -4   4  13        9.19        7.25      3.03 o 
  -3   4  13       22.14       21.93      4.28 o 
  -2   4  13       32.40       36.80      3.60 o 
  -1   4  13       91.09       84.59      5.24 o 
   0   4  13       11.17       13.19      2.19 o 
   1   4  13        4.09        6.12      1.84 o 
   2   4  13       70.45       81.60      5.37 o 
   3   4  13       65.04       65.91      4.93 o 
   4   4  13       13.10       10.96      2.52 o 
   5   4  13       20.65       29.34      4.27 o 
  -7   5  13       75.21       67.93     10.99 o 
  -6   5  13      110.43      112.59      7.75 o 
  -5   5  13       18.26       19.06      3.53 o 
  -4   5  13       47.91       46.57      5.09 o 
  -3   5  13        8.88       10.47      2.21 o 
  -2   5  13      122.70      119.63      6.19 o 
  -1   5  13       38.82       34.81      3.50 o 
   0   5  13       38.08       35.49      3.64 o 
   1   5  13       28.34       30.82      3.47 o 
   2   5  13       21.17       19.77      2.90 o 
   3   5  13       13.52       18.55      2.96 o 
   4   5  13        5.21        0.14      1.70 o 
  -5   6  13       10.34        4.93      2.66 o 
  -4   6  13       55.72       58.33      7.36 o 
  -3   6  13       11.25       13.56      3.68 o 
  -2   6  13        4.71        2.74      2.38 o 
  -1   6  13       68.41       66.62      5.74 o 
   0   6  13        1.41        0.92      1.49 o 
   1   6  13       36.48       40.84      4.86 o 
   2   6  13       18.16       14.97      3.85 o 
  -9   0  14        0.01       -1.68      3.27 o 
  -8   0  14       61.46       66.12     10.46 o 
  -7   0  14       81.37       95.55     12.16 o 
  -6   0  14       13.92       10.94      4.46 o 
  -5   0  14      100.52       97.00      6.66 o 
  -4   0  14        1.10        0.10      1.03 o 
  -3   0  14        4.99        3.72      1.31 o 
  -2   0  14       10.71       11.06      2.83 o 
  -1   0  14        5.11        6.96      2.50 o 
   0   0  14       14.49       12.62      4.20 o 
   1   0  14        9.96        4.49      2.20 o 
   2   0  14       45.88       46.84      5.57 o 
   3   0  14       22.89       23.72      3.95 o 
   4   0  14       15.37       16.13      2.78 o 
   5   0  14       11.89       11.47      3.30 o 
   6   0  14       94.61      100.47     13.59 o 
  -9   1  14      100.32      116.29     10.12 o 
  -8   1  14        2.99       -1.73      7.00 o 
  -7   1  14       13.36       10.58      3.20 o 
  -6   1  14      241.79      257.59      9.98 o 
  -5   1  14       55.13       53.45      3.53 o 
  -4   1  14        1.52        1.51      1.02 o 
  -3   1  14      213.92      195.76      6.22 o 
  -2   1  14       78.68       84.71      4.86 o 
  -1   1  14        9.31        6.28      1.31 o 
   0   1  14      223.98      235.96      8.37 o 
   1   1  14      308.61      302.47      8.67 o 
   2   1  14        1.95        0.59      1.22 o 
   3   1  14       95.51       94.30      6.13 o 
   4   1  14      104.91      111.07      5.97 o 
   5   1  14       10.61       11.51      2.77 o 
   6   1  14       20.99       19.86      4.36 o 
  -9   2  14      138.73      135.10     11.13 o 
  -8   2  14       22.50       20.75      5.16 o 
  -7   2  14       53.99       58.15      7.10 o 
  -6   2  14       84.57       87.30      6.30 o 
  -5   2  14      184.71      195.62      9.31 o 
  -4   2  14      292.11      300.13     15.15 o 
  -3   2  14      188.50      197.09      9.35 o 
  -2   2  14       13.01       12.55      2.43 o 
  -1   2  14       23.90       27.16      2.75 o 
   0   2  14       26.94       28.21      3.74 o 
   1   2  14       10.13        8.47      2.22 o 
   2   2  14       46.67       49.20      4.18 o 
   3   2  14       20.62       24.05      2.95 o 
   4   2  14       21.58       22.15      3.39 o 
   5   2  14       43.48       52.63      7.76 o 
   6   2  14        7.11       10.09      3.10 o 
  -8   3  14        7.06        0.76      3.22 o 
  -7   3  14       40.91       59.80     11.06 o 
  -6   3  14        0.64        1.59      1.80 o 
  -5   3  14       20.35       22.83      3.52 o 
  -4   3  14       25.35       28.50      3.98 o 
  -3   3  14       34.51       39.08      4.55 o 
  -2   3  14       12.33       10.28      3.89 o 
  -1   3  14       69.10       71.94      5.94 o 
   0   3  14       88.24       88.73      5.74 o 
   1   3  14       10.82       13.84      2.39 o 
   2   3  14      148.50      156.59      7.39 o 
   3   3  14       82.33       84.13      5.62 o 
   4   3  14        7.24        5.82      2.00 o 
   5   3  14       17.89       18.01      3.51 o 
  -7   4  14        6.27       18.01      4.16 o 
  -6   4  14       66.46       62.95      7.20 o 
  -5   4  14       81.90       78.23      8.25 o 
  -4   4  14       17.33       13.64      5.68 o 
  -3   4  14        8.03        3.77      3.72 o 
  -2   4  14       64.22       61.26      5.60 o 
  -1   4  14       44.39       41.07      3.79 o 
   0   4  14      177.67      180.38      7.89 o 
   1   4  14       16.34       16.33      3.70 o 
   2   4  14        5.43        4.62      1.99 o 
   3   4  14       10.21       10.92      2.32 o 
   4   4  14        9.18        8.76      2.34 o 
  -6   5  14       19.52       19.35      4.52 o 
  -5   5  14       24.65       20.72      3.61 o 
  -4   5  14       15.96       19.92      3.64 o 
  -3   5  14       31.11       33.18      4.40 o 
  -2   5  14       44.97       44.79      5.24 o 
  -1   5  14       94.73       94.71      7.30 o 
   0   5  14        3.68        3.70      1.71 o 
   1   5  14       21.78       29.05      3.61 o 
   2   5  14       39.28       40.81      5.76 o 
   3   5  14        9.87        9.94      2.91 o 
  -4   6  14       39.17       40.97     10.48 o 
  -3   6  14       24.27       24.30      5.14 o 
  -2   6  14       26.78       21.36      4.97 o 
  -1   6  14       30.34       28.79      4.40 o 
   0   6  14        9.20        4.85      2.21 o 
   1   6  14       29.96       45.46      5.97 o 
  -8   0  15       16.38       13.26      5.11 o 
  -7   0  15       23.39       18.51      5.85 o 
  -6   0  15      107.10      124.47     13.96 o 
  -5   0  15       36.21       44.03      6.71 o 
  -4   0  15       26.17       29.68      5.07 o 
  -3   0  15      117.83      117.30      8.23 o 
  -2   0  15      257.16      276.84     12.84 o 
  -1   0  15      119.50      124.17     12.89 o 
   0   0  15        7.49        8.17      5.04 o 
   1   0  15        0.93       -2.16      2.60 o 
   2   0  15       45.81       35.18      8.14 o 
   3   0  15       10.49       16.37      3.75 o 
   4   0  15       37.71       39.74      5.99 o 
   5   0  15        1.47        4.56      2.62 o 
  -8   1  15        6.57        5.32      2.82 o 
  -7   1  15       29.85       34.00      5.44 o 
  -6   1  15      148.24      151.23     11.06 o 
  -5   1  15       50.63       47.32      4.49 o 
  -4   1  15        7.36        4.59      1.36 o 
  -3   1  15      164.70      174.50      7.10 o 
  -2   1  15        5.73        5.34      1.64 o 
  -1   1  15       31.48       26.87      3.02 o 
   0   1  15       30.67       33.53      3.37 o 
   1   1  15        4.51        3.87      1.49 o 
   2   1  15       48.67       52.32      4.25 o 
   3   1  15       41.29       44.24      4.00 o 
   4   1  15       12.44        5.37      2.53 o 
   5   1  15       85.92       95.79      7.84 o 
  -8   2  15        5.29        5.95      3.15 o 
  -7   2  15       42.63       40.42      6.00 o 
  -6   2  15       14.89       16.04      3.04 o 
  -5   2  15        1.65       -0.77      1.62 o 
  -4   2  15       74.58       75.73      6.02 o 
  -3   2  15      179.89      181.14      9.21 o 
  -2   2  15       12.92       14.36      3.03 o 
  -1   2  15      127.99      125.87      7.65 o 
   0   2  15       62.87       72.13      5.80 o 
   1   2  15       11.81       19.40      4.25 o 
   2   2  15       14.40       12.94      2.40 o 
   3   2  15       51.56       50.32      4.37 o 
   4   2  15       35.77       45.70      4.87 o 
   5   2  15       32.45       40.19      7.95 o 
  -7   3  15        0.93       -2.70      2.26 o 
  -6   3  15        6.40        6.09      3.21 o 
  -5   3  15       36.30       35.70      4.43 o 
  -4   3  15      245.77      265.66     11.82 o 
  -3   3  15       29.11       31.11      4.76 o 
  -2   3  15      125.63      125.67      8.11 o 
  -1   3  15       22.25       26.40      3.79 o 
   0   3  15       67.36       72.97      5.43 o 
   1   3  15      101.71      112.00      7.63 o 
   2   3  15       73.79       74.79      6.36 o 
   3   3  15        8.09       17.85      3.43 o 
   4   3  15        8.40        7.17      2.00 o 
  -6   4  15       14.12       15.66      3.99 o 
  -5   4  15       52.54       51.93      6.70 o 
  -4   4  15       26.73       20.66      4.63 o 
  -3   4  15       11.05       14.29      3.82 o 
  -2   4  15      141.38      165.11     10.25 o 
  -1   4  15      190.89      206.97     10.76 o 
   0   4  15       86.34       83.61      5.56 o 
   1   4  15       28.88       32.45      4.08 o 
   2   4  15        0.81        3.74      1.80 o 
   3   4  15        3.07        2.12      1.79 o 
  -5   5  15       31.88       33.88      6.76 o 
  -4   5  15       15.11        5.19      6.55 o 
  -3   5  15       17.86       18.84      3.51 o 
  -2   5  15       77.54       83.29      8.88 o 
  -1   5  15       12.66       10.41      2.27 o 
   0   5  15      100.79       95.58      7.57 o 
   1   5  15      121.27      114.20     10.05 o 
   2   5  15       25.34       25.58      4.63 o 
  -7   0  16        1.24       15.31      5.61 o 
  -6   0  16       65.30       71.56     10.95 o 
  -5   0  16      137.31      140.73     15.21 o 
  -4   0  16      131.82      148.48     16.47 o 
  -3   0  16       77.76       78.20      6.95 o 
  -2   0  16       63.68       64.92      6.59 o 
  -1   0  16        9.79        9.04      2.75 o 
   0   0  16      127.44      133.10     14.27 o 
   1   0  16        0.11       -1.47      1.73 o 
   2   0  16       32.53       34.12      5.18 o 
   3   0  16       61.22       53.63      9.54 o 
   4   0  16       29.33       28.95      5.55 o 
  -7   1  16        6.22        5.81      3.96 o 
  -6   1  16       10.85       19.30      4.99 o 
  -5   1  16       43.11       49.52      5.00 o 
  -4   1  16       50.53       56.17      4.15 o 
  -3   1  16        7.07        7.77      1.86 o 
  -2   1  16       27.23       27.45      3.11 o 
  -1   1  16      125.56      128.41      6.64 o 
   0   1  16       79.54       79.22      5.33 o 
   1   1  16       44.60       46.56      4.18 o 
   2   1  16        7.45        5.67      1.54 o 
   3   1  16        8.38        8.85      2.07 o 
   4   1  16       56.74       58.42      6.51 o 
  -7   2  16       15.82       12.52      3.88 o 
  -6   2  16       56.46       55.94      7.21 o 
  -5   2  16       56.15       59.21      5.51 o 
  -4   2  16       29.67       34.74      4.32 o 
  -3   2  16       40.02       45.87      4.94 o 
  -2   2  16       16.76       17.28      3.30 o 
  -1   2  16       58.06       61.26      5.64 o 
   0   2  16      135.18      143.42      8.97 o 
   1   2  16      108.16      104.27      8.35 o 
   2   2  16       91.53       89.82      6.07 o 
   3   2  16       60.45       61.12      6.84 o 
   4   2  16        1.93        4.55      3.57 o 
  -6   3  16       51.60       51.71      7.26 o 
  -5   3  16        9.57        6.16      2.26 o 
  -4   3  16       50.92       50.09      5.30 o 
  -3   3  16       57.70       63.31      9.17 o 
  -2   3  16       96.50      101.52      7.45 o 
  -1   3  16       24.96       27.93      4.06 o 
   0   3  16       14.87       18.29      2.98 o 
   1   3  16       15.30       14.88      3.13 o 
   2   3  16       92.17       87.72      7.15 o 
   3   3  16       23.94       18.07      5.41 o 
  -5   4  16       15.83       17.11      5.91 o 
  -4   4  16       40.55       35.03      5.88 o 
  -3   4  16      148.38      169.83     12.19 o 
  -2   4  16       19.52       27.48      3.97 o 
  -1   4  16        5.45       10.62      2.84 o 
   0   4  16        2.31        5.34      2.18 o 
   1   4  16       15.03       14.28      3.15 o 
   2   4  16       14.02       13.21      6.69 o 
  -3   5  16        0.84        2.96      1.77 o 
  -2   5  16       15.35       18.49      5.09 o 
   0   5  16       77.71       72.61     10.26 o 
  -6   0  17      354.39      340.16     25.26 o 
  -5   0  17       20.92       27.18      7.11 o 
  -4   0  17        2.61        1.10      3.21 o 
  -3   0  17       22.88       28.65      4.65 o 
  -2   0  17        7.38        6.31      2.47 o 
  -1   0  17        3.35        0.06      4.39 o 
   0   0  17      144.57      133.47     10.01 o 
   1   0  17       75.25       78.53      9.14 o 
   2   0  17        0.16        3.39      3.27 o 
   3   0  17        9.50       11.70      3.33 o 
  -6   1  17       34.33       31.17      5.45 o 
  -5   1  17        8.16        2.42      2.58 o 
  -4   1  17        1.22       -1.39      1.69 o 
  -3   1  17       12.59       13.02      2.29 o 
  -2   1  17       66.58       60.10      4.67 o 
  -1   1  17       91.44      102.11      6.13 o 
   0   1  17        3.10        2.00      1.67 o 
   1   1  17        0.19        1.35      1.32 o 
   2   1  17       14.50       16.42      3.04 o 
   3   1  17       54.87       47.40      5.63 o 
  -5   2  17       19.78       18.34      3.30 o 
  -4   2  17       46.06       44.55      6.05 o 
  -3   2  17       30.30       30.75      4.20 o 
  -2   2  17       48.17       52.37      5.33 o 
  -1   2  17      137.60      129.64      8.40 o 
   0   2  17       39.21       40.09      4.70 o 
   1   2  17        4.24        0.28      1.47 o 
   2   2  17      102.04       90.40      7.03 o 
   3   2  17        2.01        2.82      3.10 o 
  -5   3  17      184.96      183.93     16.09 o 
  -4   3  17       13.70        9.03      2.60 o 
  -3   3  17       70.49       78.72      6.87 o 
  -2   3  17        5.77        5.20      2.33 o 
  -1   3  17        2.94        2.09      3.23 o 
   0   3  17        7.95       11.24      2.89 o 
   1   3  17        2.37        2.37      2.26 o 
   2   3  17        9.54       13.64      4.98 o 
  -3   4  17       32.72       35.22     10.20 o 
  -2   4  17       12.36       16.77      4.33 o 
  -1   4  17        4.95       10.59      3.69 o 
   0   4  17        0.48       -1.61      2.58 o 
  -4   0  18       49.19       37.30      8.83 o 
  -3   0  18       17.10       19.60      3.98 o 
  -2   0  18        4.61        2.75      2.06 o 
  -1   0  18       12.70        6.72      2.73 o 
   0   0  18        0.35        0.55      3.14 o 
   1   0  18       10.39        2.28      5.26 o 
   2   0  18       18.83       14.32      3.78 o 
  -4   1  18       33.68       34.69      5.86 o 
  -3   1  18        1.18       -3.69      2.96 o 
  -2   1  18      121.05      113.56      6.63 o 
  -1   1  18       42.40       43.15      4.23 o 
   0   1  18      112.58      106.55      6.66 o 
   1   1  18       80.22       74.19      6.58 o 
   2   1  18        8.71        6.98      2.85 o 
  -4   2  18        8.06        4.16      3.15 o 
  -3   2  18        3.95        4.29      2.03 o 
  -2   2  18       44.99       40.15      4.91 o 
  -1   2  18       47.85       45.23      5.32 o 
   0   2  18       11.21        9.28      2.45 o 
   1   2  18      102.88      105.21      7.87 o 
  -3   3  18       10.31       10.53      4.15 o 
  -2   3  18       90.19       77.56     11.52 o 
  -1   3  18       61.99       65.19      6.46 o 
  -2   0  19       11.20       17.08      5.29 o 
  -1   0  19       23.04       21.21      4.48 o 
  -2   1  19       39.79       41.62      7.98 o 
  -1   1  19        7.55        8.87      2.68 o 
                                                 
